# Supplementary material for: Estrogen-related receptor gamma regulates mitochondrial and synaptic genes and modulates vulnerability to synucleinopathy
Source: NPJ Parkinsons Dis. 2022 Aug 18;8:106. doi: 10.1038/s41531-022-00369-w (PMC9388660; doi:10.1038/s41531-022-00369-w)
Supplement: Supplementary file 2 — Dataset 1 [file 41531_2022_369_MOESM2_ESM.xlsx]

## Sheet: BAC-TRAP
BACTRAP Downregulated			BACTRAP Upregulated
Vldlr			Rps28
Iqsec1			Rpl41
Ptgr2			Sgk1
Etl4			Fau
Tmem184c			Rpl37a
Becn1			Tmem101
Pip5k1c			Cir1
Sptbn2			Adgrl3
Abca3			Rpl38
Mgat3			Ddx18
Zfpm1			Rps14
Carmil2			Hebp1
Atpaf1			Thoc2
Shfl			Thoc2l
Atg4d			Lsm7
Frg2f1			Tmsb4x
Nr2f6			Nfkbil1
Ncoa4			Cited1
Idh3g			Ngb
Kat5			Rplp1
Rad9a			Penk
Cyth3			Map1b
Tnip1			Hsp90aa1
Kctd21			Bex1
Fgf11			Rps23
Ddx41			Baz2b
Clk3			Rplp2
Mta3			Tnnt2
Ttc7b			Crebbp
Ifit2			Otud1
Slc36a1			Gstm6
Coro1b			Tspo
Hdac5			Tuba1b
Bcl2l13			Fhad1
Pdha1			Rsbn1
Kctd9			Smim3
N4bp3			Ahi1
Dusp3			Cd9
Tnr			Arid4b
Nkain1			Rps21
Tlcd3b			Rrad
Rnf24			Flna
Als2			Pros1
Ttll5			Psmg3
Cars2			Grn
Irx3			Vamp8
Kctd15			Rpl9-ps6
Zscan25			Cirbp
B4galt3			Wsb1
Klhdc8a			Arl4d
Tom1			Rbm25
Kcnn1			Tnnc1
Wdfy1			Cd63
Tut7			Plek
Brsk1			Mrps18c
Lrrc24			Nts
Hmox2			Ctsd
Tfip11			Lcp1
Dnaja4			Riiad1
Kif3c			Csf1r
Ubxn2a			Cox17
Wdr48			Barx2
Dctn1			mt-Nd5
Klhl29			Mgmt
Limk1			Fkbp11
Nsun5			Ankhd1
Rnf157			Dnase2a
Magi3			Ftl1
Inpp5j			Rbp1
Fer1l5			Fosb
Mmp24			Npy
Rasd2			Renbp
Yif1b			Klf5
Ciz1			Mafb
Kcnc4			Ppp1r17
Supt5			Apobec3
Eml1			Amy1
Dlgap3			Hspb1
Spout1			Rbm3
Ddx54			Lsp1
Galnt9			Clic1
Zdhhc16			Arpc1b
Map3k10			Msn
Pitrm1			Nfkbia
Ahcyl2			Ahnak
4931428F04Rik			Olfml3
Poc5			Hk2
Tada1			Fcgr2b
Pitpnb			Ets1
Lrrc59			Ikzf1
Map3k12			Atf3
Rybp			Apoc1
Gm45623			Mcm6
Plekhh1			Il3ra
Cxxc1			Apobec1
Igsf10			Txnip
Arfgap2			Anxa2
Gfra1			Pth2
Kctd10			S100a11
RPS6KA4			Hck
Dpp8			Ctsz
Rimkla			Il10ra
Tenm1			S100a6
Tm6sf1			Parvg
Tmem231			Cx3cr1
Dalrd3			Crip1
Usp9x			Il18bp
Tbrg1			Anxa3
Hs6st1			Tmem119
Kcnk12			Cyth4
Fgf18			Tmem106a
Rprd1a			Unc93b1
Arl10			Lgals1
Sdr39u1			Cxcl9
Dhx32			Ctsc
Kifc3			Klk6
Adck2			Gal
Aco2			Timp1
Ankrd52			Fcgr1
Pptc7			Spi1
Setmar			Nckap1l
Cables2			Ecm1
Kcns3			Igfbp2
Chpf2			Slc15a3
Srrd			Fermt3
Rnf146			Fgd2
Atp2b3			Il12rb1
Garem1			Gsdmd
Fam131c			Csf3r
Fam13c			Rac2
B4galnt1			Hcls1
Smyd2			Itgam
Unkl			Rnase4
Arel1			Lyn
Pcdhgc4			Rab7b
Phkg2			Slfn2
Epha8			Pld4
Dzip1			Hk3
Timp3			Wdfy4
Inpp5e			Phf11b
Gpr165			Bin2
Klf12			Vav1
Gpatch2l			Ifi30
Tmem151b			H2-DMb1
Selenoo			Epsti1
Rbfa			Vim
Gse1			Neurl3
Smarcd3			Arhgap25
Carm1			Myo1f
Adar			Laptm5
Faxc			Cd72
Kcng4			Cd300c2
Cyb5d1			Cd53
Kcnj6			Plac8
Sirt3			Capg
Tubgcp6			Lyl1
Tsr1			Itgax
Kdm2b			Inpp5d
Taf1c			Cd109
Vash1			Ltb
Tmem132a			Cyba
Fam120c			Oas3
Prepl			Cmtm7
Pde4d			Gngt2
Pdpr			Fcgr3
Slc6a9			Cxcl16
Dusp4			Arhgap30
Cdc42bpb			Mpeg1
Doc2a			Grap
Lgi4			Lag3
Ubxn6			Cd180
Adcy3			Sp100
Cers1			Irf5
Tubgcp4			Cd37
Jmjd8			Ncf1
Lrrc41			Slfn5
Raf1			Ly6c2
Ptprn2			Srgn
Rell2			Slamf9
Paqr3			Ptpn18
Sstr1			Ifi203
Thtpa			Arhgap9
Rnf123			Itgb2
Tvp23a			Cd68
Arhgef11			Ifi207
Pdxk			Tnfaip8l2
Slc5a7			Il21r
Echdc1			Adgre1
Zfp335			Arhgap45
Farp2			Ptprc
Spsb3			Ctsh
Cysrt1			Tent5c
Rtkn			Ifi209
Dgkq			Themis2
Kbtbd4			Slc11a1
Sacm1l			Slco1a4
Rab2b			Ms4a4c
Schip1			Top2a
Chrna7			Fxyd5
Tesk1			Flt1
Hmgxb3			C1qb
Gabrb2			Cd300lf
Clvs1			Gpnmb
Pcdhac2			Pglyrp1
Taf6			Plaur
Atg9a			Trem2
Fam13b			C3ar1
Fgd1			Tyrobp
Pcdhgc3			C1qc
Zfp109			Ctss
Mast1			Ifi204
Usp33			Ifi206
Srp54a			Treml2
Slc39a7			Mki67
Garre1			Myo1g
Pcdhga7			Gimap3
Chrm5			Ccl5
			Cd52
			Tgfbi
			Tlr13
			Cybb
			Fcer1g
			Aif1
			C1qa
			Calhm6
			Fyb
			Ccl8
			Havcr2
			Ly6i
			H2-Eb1
			Nupr1
			Tlr12
			Cd84
			Hcar2
			Ifi211
			Gimap4
			Ms4a6d
			Il2rb
			Lyz2
			Lgals3
			Gzmb
			Ccl4
			AB124611
			Ubd
			Cxcr6
			Cst7
			Ms4a4b
			Slamf7
			Nkg7
			Fcgr4
			Acod1
			Cd8b1
			Pdcd1
			Cd8a
			Cyp4f18

## Sheet: PD GWAS +QTL
PD GWAS + QTL (genes)
9930012K11Rik
Abcb9
Acbd4
Aif1
Alas1
Ampd3
Amt
Ank2
Arel1
Arhgap27
Arih2
Art3
Asb16
Ash1l
Asl
Asxl3
Atf6b
Atg14
Atp6v0a1
Atrip
Atxn2l
B230219D22Rik
B3galnt1
Bag3
Bag6
Bap1
Bckdk
Bcl7c
Bin3
C4b
Cab39l
Camk2d
Caml
Ccar2
Ccdc58
Ccdc62
Ccdc71
Ccnt2
Cd38
Cdadc1
Cdc25a
Chmp2b
Clcn3
Cntnap1
Coasy
Coq7
Crcp
Crhr1
Crls1
Ctsb
Cuedc2
Cyld
Dalrd3
Dcakd
Ddrgk1
Denr
Dgkq
Dlg2
Dlst
Dnah1
Dnm3
Dtx3l
Dyrk1a
Ebpl
Eif3c
Elovl7
Ercc8
Ezh1
Fahd2a
Fam162a
Fam167a
Fam171a1
Fam171a2
Fam49b
Fbrsl1
Fbxo34
Fcf1
Fdft1
Fdps
Fgf11
Fmnl1
Fyn
Gabbr1
Gak
Galc
Gba
Gbf1
Gch1
Gin1
Gpat2
Gpr65
Gpx1
Grn
Hcar1
Hcn3
Hdac5
Hip1r
Hps6
Hsd3b7
Idua
Igsf9b
Inpp5f
Ip6k2
Itga2b
Itga8
Itih3
Itpa
Itpkb
Kansl1
Kat2a
Kat8
Kcnip3
Kcns3
Klhdc8b
Klhl7
Kpna1
Lamb2
Lcorl
Lgals3
Lmna
Lrrk2
Lsm7
Lyve1
Lzts3
Mal
Malsu1
Map4k4
Mapk1ip1l
Mapt
Mbnl2
Mccc1
Mcm6
Med12l
Med13
Mex3c
Micu3
Mipol1
Mlx
Mpp2
Mrvi1
Msto1
Mtmr9
Naaa
Naglu
Ncapg
Nckipsd
Ndufaf3
Nfatc2ip
Nfkb2
Nicn1
Nisch
Nmd3
Nme6
Nmt1
Notch4
Nsf
Nt5c3b
Nucks1
Nudt18
Nudt2
Nup54
Nupl2
Nupr1
Ogfod2
P2ry12
P2ry13
P2ry14
P4htm
Pam
Parp9
Pbx2
Pcgf3
Pdlim2
Pfkfb4
Pgs1
Phf7
Plekhh1
Plekhm1
Ppip5k2
Prkar2a
Prrt1
Prss36
Psd
Psen2
Psmb8
Psmc3ip
Qrich1
Rab29
Rab7b
Rabep2
Rapgef5
Rcbtb1
Rhoa
Rims1
Rit2
Rnf123
Rnf141
Rpp21
Rps12
Rps6kl1
Rsrc2
Sar1b
Satb1
Sbk1
Scaf11
Scamp3
Scarb2
Scn3a
Setd1a
Sfxn2
Sh2b1
Sh3gl2
Sh3rf1
Shisa5
Shroom3
Sipa1l2
Slc25a39
Slc26a6
Slc2a13
Slc41a1
Slc50a1
Snca
Sorbs3
Spns1
Sppl2b
Sptssb
Stab1
Stard7
Stbd1
Stk39
Stx1b
Stx4a
Sult1a1
Syt11
Syt17
Syt4
Tap2
Tcta
Tmem163
Tmem175
Tmem229b
Tnfsf12
Tox3
Trex1
Trim26
Trim46
Trim59
Tubg1
Tubg2
Tufm
Txndc15
Ubap1
Ubap2
Ube2r2
Ubox5
Ubtf
Ubxn4
Usp4
Vamp4
Vars2
Vkorc1
Vkorc1l1
Vps13c
Vps37b
Wdhd1
Wdr5b
Wdr6
Wnt3
Ylpm1
Zbtb4
Zfp184
Zfp57
Zfp605
Zfp646
Zfp668
Zkscan3
Zscan26

## Sheet: PPI PD GWAS QTL
DAERGIC PPI OUTPUT GWAS + QTL (Human proteins)
HSP90AA1
LMNA
HDAC6
CBL
UBE2I
GSK3B
IKBKG
MAPT
PPP1CC
UBE2D1
ABL1
CCAR2
CBLB
SHC1
SMURF2
SNCA
CDC37
NR3C1
PSMC3
BIN1
CDK4
UCHL1
USP8
CDC34
HIPK2
EPS15
RUVBL1
DNAAF2
PDPK1
USP24
HAX1
CTTN
APBB2
STAMBP
SREBF1
TUBA1A
NUFIP1
HTT
TSG101
BAG3
USP37
CCNE1
MAX
CLTC
PINK1
PTPN11
KMT2A
DGUOK
ATP2B2
DNM1
HSPH1
STAM
USP19
ABL2
PIK3CB
VAV1
JAK2
USP28
NEDD8
UBASH3B
ANKRD13A
DCUN1D1
PIK3R2
BIRC3
YWHAE
TUBB
BAP1
EDRF1
MAP2
SF3A2
DENND2D
MAPRE2
WDR37
KAT8
STIP1
PRKACA
STAM2
ATG9A
DOCK4
SIAH2
MEN1
UBL7
RARA
AURKB
UBE2G2
DNAJB2
MAP2K3
PTPN6
LCP2
OTUD7B
RNF114
GAB1
NPLOC4
NUP93
IRF3
UBE3C
PRKCA
TNIP2
WDR76
DYRK1A
YOD1
NCOA6
NBR1
REL
UBQLN1
KHDRBS1
CFTR
HSPB1
CRK
LRRK2
CYLD
ASNS
DNAJB12
DNAJB14
HSPA4L
NDRG2
ST13
DRG2
SEC24C
FUNDC1
BAG4
METTL21A
AKAP9
DNAJC13
APBA3
CAMK2A
CCDC117
DNAJA2
CLTA
HSPBP1
SNAP25
CAMK2B
RAB5B
ARFIP1
LRRC28
GAK
BOD1L1
ASB8
DPH2
GPM6A
TRAF3IP1
BOD1
ANK2
HSPA2
HDLBP
STXBP1
SYT1
NAPB
WNK1
MAP2K6
PPP5C
TCAP
CCND2
ZBTB17
SMARCD1
ZFP41
PLAA
MAPRE1
ARNT
UBTD2
CDCA2
OTULIN
CDK6
UBE2T
LASP1
AREL1
ERRFI1
PIK3C2B
SOS2
VAV3
ASB2
MAP2K1
NSFL1C
CCND3
AUP1
ACLY
RNF169
LAT
BLNK
PTPN12
FANCC
MYO6
ANKS1A
AP2B1
DNM3
KAT2A
USP4
AMPH
ALS2
CDH13
DPP6
LSAMP
UBE3D
PRKAR2A
CALB2
MED31
APOD
MEMO1
SNCB
CAMKV
HPCA
L1CAM
NCALD
SNAP91
SYN2
STX1B
SYN1
NDRG4
KDM6A
KPNA6
GRIA2
VSNL1
PACSIN1
DCLK1
SPEN
TUBA1B
ATP4A
CRMP1
DPYSL3
PRKAR2B
DPYSL5
HPCAL4
CLASP2
MED15
NGFR
AKAP1
GNAO1
RAB6B
FGF10
STX1A
TUBB4B
PAXIP1
HCFC2
GNG2
MAP2K7
SETD1B
NAPG
RAB3A
KIFC1
OSBPL1A
AFF1
KMT2C
KPNA1
CNTN1
SPAG5
GAS2L1
HPCAL1
ATXN2
DPYSL2
SESN2
AIP
PPP1R3F
KIT
MAPK3
PTPN3
DR1
FANCI
GNAZ
PBRM1
DOCK1
CCDC50
N4BP1
PDE12
RIOK3
RNF165
WRNIP1
RBM4B
BCAR1
IDE
TADA2A
TOM1L2
WDR82
EPN2
WAS
HCFC1
UBE2V2
USP21
ASCC2
HADHB
JOSD1
TOLLIP
ZNF281
UBAP1
RAB29
ARFGAP1
FAM49B
MARK1
ELAVL4
APBA1
KIF2C
IL1A
MAPK13
MAPRE3
AKAP14
DST
CDCA7
REM1
MED12L
ZXDC
ATP2A2
PDE2A
KANSL2
HACE1
SLC12A5
SYP
WDHD1
MED27
FGL2
GP1BA
KANSL1
KCNAB3
TRIM2
GPM6B
KMT2B
MED22
DPY30
PRKAR1A
LMNB2
SRCIN1
MED8
GHITM
EDIL3
MED7
EIF4EBP1
MAP7D2
ASB4
DMTN
NKD2
IRS4
MED30
SSH1
ELMO2
MED13L
MED18
ATN1
MED29
TIRAP
POLL
ASB7
SAMD4A
NTM
PDE4DIP
ZNHIT3
ELL2
NCAM1
KPNA3
FAM199X
CDK19
TOP2B
ADD2
SPPL2A
DOCK5
SMARCD2
SMARCD3
NUP155
ZBTB38
SOD1
MED17
SGK1
BCL7B
RNGTT
MED13
MED9
MAPK8IP1
MED19
ZYX
DCX
TXLNG
MBP
KPNA4
PPP1R12A
TDG
MED10
MED28
DBT
HSPA13
CDCA7L
CSE1L
DDX52
FBXO8
UTP14A
SUPT5H
KIF14
EFEMP1
MED26
TIFA
CTPS1
KLHL42
FASLG
KLHL7
SH2B1
SH3GL2
SPP1
SYT4
EFS
NPHS1
TRPC6
NME3
GSAP
HCFC1R1
ABLIM1
NRF1
RELN
VPS16
DMWD
KIAA1217
ENSA
DIP2B
DLST
LSM12
EFEMP2
APBA2
SGCA
MACF1
KIAA0100
BRINP1
RPS19BP1
HIPK1
COBL
EPHB3
RNF19A
VMA21
ANKDD1A
ASB16
CASKIN1
FBF1
RNASEL
ZFP36L2
GRIN2A
GFI1
UHRF1BP1L
THAP2
MAB21L1
PARS2
PMM1
MAP3K4
HTATIP2
TINF2
SGTA
SLC6A4
FAM171A2
WDR19
SSBP3
AFF3
EPHA5
CCDC155
STOM
CD28
LRWD1
APAF1
GMDS
ELMO1
EPHB4
GALNT10
PHTF2
RFT1
SLC41A1
SPCS1
DDAH2
USP46
USP27X
LRFN1
SKAP2
SSBP2
SSBP4
SH2D4A
AAGAB
RAB6A
AHCTF1
CCDC47
FAM169A
PGRMC2
NCEH1
PROM1
NUFIP2
QSER1
KLF10
VPS13B
WSB1
PIK3C2A
DAB1
DPPA4
SNAPC1
GDI1
TTC21B
CWC27
ARMC1
SFRP4
EDARADD
ENDOG
NADSYN1
CCNT2
NCKIPSD
ARIH2
RNF123
BAG6
GBF1
SATB1
FTSJ1
WDR6
GABBR1
GABBR2
RBKS
FAM49A
GLIPR1
SEPSECS
KANSL3
RIMS1
MPI
MBD6
GPR3
ATP6V0D1
RRAD
PTGR2
SPATA17
PNPLA2
SEPHS1
NSF
PMM2
DOCK3
ABHD5
SHANK1
ZNF398
ARHGAP8
ATXN3L
BIN3
PIGL
PLN
SLC38A6
SYNJ2BP
IP6K1
COL5A1
CALML3
CCRL2
LARP4
PTPN9
RIT1
RIT2
NEUROD2
USF2
VAMP5
ANXA5
ELMOD1
FNBP1
GPANK1
ATP6V0D2
STRADA
SLC18A2
MATN3
STRADB
NMD3
NUDT22
TANGO2
CASP8AP2
ZBTB8A
ZNF282
COBLL1
FPGS
ZBTB4
HCLS1
MSRB1
PHF20
CCDC134
PKNOX2
CEP170B
ARID3B
GNPDA1
ATP6V1G2
NCOA7
CLEC16A
HAO1
PRCC
CAB39L
L2HGDH
PKNOX1
LIN7A
CBY1
RRAS
FAM221A
UBE2L6
SNX32
STX17
MSL2
SYT11
CRYM
HEYL
PTHLH
MYSM1
PCBP4
RPE
OGDH
ERC2
HPS3
HPS5
CDKL3
CHMP2A
GLCCI1
CPZ
HSPB7
ABLIM2
ACTR3C
KIF26B
MINPP1
PXDC1
SMCO3
TEN1
TMEM68
DNMBP
MPP2
EFCAB7
SYT17
ATXN2L
NMT1
NISCH
ZSCAN26
ASH1L
PBX2
MEX3C
ATP6V0A1
QRICH1
B3GALNT1
VPS13C
CNTNAP1
VAMP4
ZNF668
CLCN3
YLPM1

## Sheet: PPI BAC-TRAP
PPI output for BAC_TRAP (human protein names)
ABCB1
ACTA1
ACTR1A
ACTR1B
ADRB2
AGAP2
AGTR2
AHCYL1
AHCYL2
AHNAK
AIG1
ANKHD1
ANKRD17
ANKRD52
ANP32A
ANXA2
APLF
APLP2
APOBEC1
APPL1
AR
AREL1
ARHGEF11
ARHGEF7
ARID4B
ARID5B
ARPC1B
ARRB2
ASF1A
ASPSCR1
ATF3
ATG9A
ATXN3L
AXL
BAD
BAIAP2L1
BAK1
BAX
BCAP31
BCL11B
BCL6
BCR
BECN1
BICD1
BID
BMF
BNIP3
BRAF
BRD2
BRMS1
BRMS1L
BTBD9
CABLES2
CALM1
CAMK2G
CAP1
CARM1
CASR
CBX3
CBX5
CCDC6
CCL5
CCNG1
CCNT2
CCR5
CD38
CD72
CD84
CD9
CDC25B
CDC42BPB
CDK11A
CDK15
CDK2AP1
CDYL
CEBPG
CFL1
CHAF1B
CHD4
CHD5
CIR1
CIRBP
CITED1
CKAP5
CKM
CLIP1
CLK3
CLU
CPSF6
CREBBP
CRTC2
CSF1R
CSF2RB
CSF3R
CTBP1
CTBP2
CXXC1
CYTH1
CYTH3
DBT
DCTN1
DCX
DDIT4
DDX41
DERL1
DHFR
DIO2
DLAT
DLST
DMWD
DNAJC5
DNM3
DNMT1
DNMT3A
DNMT3L
DNTTIP1
DOC2A
DPF2
DPPA4
DUSP23
DUSP4
DUSP6
DYNC1I2
DYNC1LI1
DYNC1LI2
E2F1
ECD
EDC3
EPHB1
EPHB3
ETS1
FANK1
FAU
FILIP1
FKBP6
FLNA
FLNB
FLT1
FLT4
FOXA1
FOXO4
FRS2
FTL
FYN
GAB2
GADD45GIP1
GANAB
GATAD1
GATAD2A
GATAD2B
GORAB
GRIA2
GRN
GSE1
GTF2I
GZMK
HAP1
HCK
HCLS1
HDAC5
HELLS
HJURP
HLA-DMB
HMG20A
HMG20B
HNRNPK
HOXB7
HRAS
HRK
HSF2
HSP90AA1
HSPA2
HSPB1
HSPBP1
HTT
ICAM1
ID1
ID3
IFIT2
IFIT3
IFNAR2
IFNGR1
IGF1R
IKZF1
IL2RB
IL4R
IMPA1
ING2
INPP5D
INPPL1
IPCEF1
IPO4
IRF1
IRF4
IRF5
IRF9
IRS1
IRS2
ITGB1
ITGB2
KAT2A
KAT5
KAT7
KCNB1
KCNG4
KCTD10
KCTD9
KDM2B
KDM5A
KDM5B
KIAA1549
KIF20A
KIF23
KIT
KLF4
KLF5
KMT2A
LAPTM5
LCK
LGALS1
LGALS3
LIG4
LIMK1
LNX2
LRPAP1
LSM10
LSM7
LTB
LY9
LYL1
LYN
MAFB
MAGEB18
MAGI3
MAP1B
MAP2K1
MAP2K2
MAP3K8
MAP4K4
MAPK10
MAPK6
MARK2
MARK3
MARK4
MBD2
MBD3
MBD4
MBP
MCM4
MCM6
MCMBP
MECP2
MEN1
MET
MIER1
MKI67
MLLT3
MPRIP
MSN
MTA3
MTBP
MYH9
MYOCD
MZT2B
NCBP2
NCF1
NCF4
NCKAP1
NCKIPSD
NCOA4
NCOA6
NCOR1
NCOR2
NDE1
NDEL1
NECAB2
NEUROD2
NFKB1
NFKBIA
NFKBIE
NOLC1
NOSTRIN
NR0B1
NR0B2
NR1H4
NR2C2
NR2E1
NR2F2
NR2F6
NTRK1
NUPR1
OCRL
OGDH
PADI4
PAFAH1B2
PAFAH1B3
PAK6
PALLD
PAQR3
PARD3
PAX6
PBK
PBX3
PDE4D
PDHA1
PDHB
PDHX
PDZK1
PFKFB2
PGLYRP1
PHB2
PHF12
PHF21A
PHF8
PHKA1
PHKA2
PHKG2
PHLPP1
PI4KB
PIK3AP1
PIK3CA
PIK3CG
PIK3R1
PIK3R5
PIR
PKD2
PKD2L1
PLA2G4A
PLSCR1
PLXNB1
PLXNB2
PODXL
PPL
PPM1B
PPP1R12A
PPP1R15A
PPP1R1A
PPP6R1
PRKCD
PRKD1
PRMT5
PTGFRN
PTOV1
PTPN3
PTPN6
PTPRA
PTPRB
PTPRC
PWWP2A
RAD9A
RAF1
RALBP1
RALGDS
RASA1
RASSF2
RASSF4
RASSF5
RASSF6
RBBP4
RCAN3
RCOR3
RELN
RERE
RHOA
RIN1
RMDN3
RNF123
RNF14
RNF146
RPLP2
RPS11
RPS12
RPS13
RPS14
RPS15A
RPS16
RPS19
RPS2
RPS21
RPS23
RPS26
RPS5
RPS6
RPS7
RPS8
RRAD
RREB1
RRM2B
RTKN
RUNX1
RUNX1T1
RUNX2
RUVBL2
RYBP
S100A1
S100A10
S100A11
S100A6
S100B
SAP130
SAP30
SET
SETD6
SGK1
SH2B2
SH2D1A
SHCBP1
SIN3A
SIN3B
SIRT3
SLA2
SLAMF1
SLC12A2
SLC9A3R1
SLC9A3R2
SLC9A5
SMAD7
SMARCD3
SND1
SOCS1
SORBS1
SORBS2
SP3
SPI1
SPN
SPOP
SPRY1
SPRY2
SPRY4
SPTBN2
STAT3
STX8
STXBP2
SUDS3
SUPT16H
SUPT20H
SUPT4H1
SUPT5H
TADA1
TAF1B
TAF1C
TAF1D
TAF6
TAF6L
TAF9B
TAL1
TCOF1
TESK1
TGFB3
TGIF1
THAP7
THOC2
TIMP3
TLE1
TNIP1
TNNC1
TNNI1
TNNI3
TNRC18
TOB1
TOM1
TOP2A
TRIM28
TSC2
TUBA1B
TUBGCP2
TUBGCP3
TUBGCP4
TUBGCP6
TXNIP
TYSND1
UBAC1
UBD
UBXN2A
UBXN2B
UBXN6
UHRF2
UNC13B
USP12
USP33
USP9X
VAMP4
VAMP8
VAV1
VAV3
VCAM1
VEGFA
VEGFB
VIM
VLDLR
VTI1A
WDR48
WDR5
WIPF2
WSB1
WSB2
YWHAB
YWHAZ
ZBTB16
ZBTB2
ZMYM2
ZMYM3
ZNF217
ZNRF2

## Sheet: Overlap PPI BACTRAP and PD GWAS
DAERGIC PPI OUTPUT GWAS + QTL (Human proteins) overlap with PPI output for BAC_TRAP (human protein names)
HSP90AA1
HTT
KMT2A
VAV1
ATG9A
MEN1
PTPN6
NCOA6
HSPB1
HSPBP1
HSPA2
AREL1
VAV3
MAP2K1
DNM3
KAT2A
GRIA2
TUBA1B
KIT
PTPN3
SMARCD3
SGK1
DCX
MBP
PPP1R12A
DBT
SUPT5H
RELN
DMWD
DLST
EPHB3
WSB1
DPPA4
CCNT2
NCKIPSD
RNF123
RRAD
ATXN3L
NEUROD2
HCLS1
OGDH
VAMP4

## Sheet: PGC-1a OE-McMeekin2021
Upregulated 2 fold		Down - 2 fold - protein coding		PMID: 34648866
DMKN		VIP
PVALB		GLT8D2
PSG3		MYO10
HOXC12		GLI2
SLC18B1		ISG20
PYDC1		PDE4B
MT3		RNFT2
KLK11		SCUBE3
CEACAM5		WASF1
DES		SNTB1
MYBPC3		SERAC1
PSG6		TLR6
KLK1		ITGB5
ITGAX		LIN37
VSTM1		VPS37B
PPARGC1A		PODNL1
KLK12		PRKD3
LGALS16		TFE3
AKAIN1		NRAS
PSG8		CHN1
PSG7		ING4
BSND		MYO1D
SLC5A8		SCGN
MATK		ABLIM3
TFCP2L1		PHF24
LGALS13		SPOCK1
SLC9A2		ZNF750
NPR3		SH2D5
PGLYRP2		SYT1
SLC6A7		CAV1
FGF9		GABRB3
AHSP		LOXL4
COL5A3		EFCAB6
TRPC3		TNS3
KLK3		DOPEY1
MYL10		PFKFB4
FA2H		FAM53A
PACSIN1		CDK2AP1
SBSN		C11orf96
PAX1		SQSTM1
CEACAM21		IL4R
GABRD		HIVEP3
LPL		NCAN
GPIHBP1		ARHGDIA
FGFBP2		PRSS23
TRIM50		ATP2C1
KLK15		LRP8
TMEM72		RBMXL1
RASAL3		GNGT1
MOGAT3		THUMPD2
LY6H		UHRF1
ITGA8		FICD
TRH		PLEKHH3
TRIM72		LYPD6
SLC16A5		FBXO32
FRMPD1		PHYHIPL
ST8SIA5		ATP6V1G2
PSAPL1		USH2A
ATP4A		SERP2
ETNPPL		PTBP2
AMPH		MYC
CLEC2L		FMN2
GPR12		CNOT6
TPSG1		PIP4K2B
KLK13		THSD1
P2RX1		PTK7
DHX58		FLCN
CTNND2		MIER2
		ZNF398
DYSF		TRIM65
FOXL2		ZNF300
MPP7		ZBED8
CACNA1H		MB21D2
CARD11		COL9A2
CST1		AKT3
HLA-DMB		SLC16A14
PSG11		TGM2
HOXC11		RTL5
ANTXRL		AFF3
PADI4		DIABLO
OSR2		NCK2
GHSR		TMIGD2
PHOSPHO1		CREB3L4
PSG2		CENPV
PSG9		SSC5D
NR5A2		CALML4
MYH14		IGF1R
SNCB		NRARP
BPIFB4		APEX2
CRB3		PDE3B
CABP7		ZSCAN16
C1QTNF4		KIRREL1
ABCG2		ADCY3
ATP2B3		MPP3
CLEC4G		MYO1B
SLC52A3		ANXA2
KCNN2		RPS6KA2
HOXC10		CRISPLD1
PSG1		MARCH4
EIF4E1B		DPY19L3
SULT2A1		ULK2
GADL1		HYAL2
HTR1D		DNAJA1
GCNT1		TGFBI
NPHS1		FAM217B
BTK		AGPAT4
TMEM61		OSBPL5
ERVV-2		SRPX
ITLN2		NFRKB
FOXL2NB		BEX4
CDH5		ACTA2
BLACE		GYG2
CEACAM7		HUNK
PLEKHD1		LHFPL4
POMC		COL19A1
SIAH3		TLL2
LDHD		TCFL5
SPP1		C12orf45
FGR		C17orf51
SYT2		AP4M1
ATP4B		OXTR
ACSL6		MAML2
MYBPC1		BTG3
PTF1A		GAL3ST4
PROP1		F11R
KCND3		CYLD
CEACAM8		ZNF781
CIB4		LDB3
FAM107A		SAPCD2
TUBA4A		FAM220A
CYP24A1		PFKFB3
KLHDC8A		PXYLP1
RDH8		LTBP2
MARCO		SH3BGRL2
CLIC6		RAB39A
CROCC2		RETREG3
SLC6A1		BHLHB9
CKM		SNX33
HLA-DPB1		COG5
TMEM132D		TMEM233
HLA-DRB1		ADGRE5
WNT11		PLAC8L1
RBPJL		LLGL1
CD55		CYHR1
HNF4A		SYDE1
SAMD5		UACA
CD164L2		MAP4K4
ATP2B2		CCDC116
SLC2A4		SIMC1
MS4A15		C3AR1
SYT13		ZNF501
FRMD1		SDCCAG8
C2orf54		C14orf28
SULT1C2		ZBTB24
KLK10		PODXL2
ANO2		SLC23A1
STAC2		JAG1
SPEM3		CELSR3
ARX		FURIN
C11orf86		GFPT1
DSG2		NEXN
ESRRB		LECT2
SLC2A3		FUT8
KIAA0040		GBP3
PRTN3		AMER3
CD3G		FIGN
ELOVL7		CMIP
APOL3		DIAPH2
SOWAHB		ATF5
WDR72		KIAA1958
CIDEA		RIIAD1
WNT16		MIIP
CCNA1		ADAMTS17
SMPX		ARG2
IRX4		ATP13A2
DHRS9		C5
ITGAM		CCDC84
TMEM38A		ITGA11
MOGAT2		MICAL2
SLC16A7		SLC44A1
SLC6A20		MAN1C1
SLFN14		H3F3B
CA2		RABAC1
LTF		BLK
ADGRA1		MBTD1
CD53		HCFC1R1
TRPM2		ZNF549
KLK6		PMEPA1
UBD		PLEKHG4
RASGRP3		PWWP2B
TRIM48		ALPK1
P2RX2		RFNG
DSP		BRD3OS
SERPINA5		NAT1
GGT6		ANKS6
ANKRD24		SLC39A6
SOHLH1		LIF
FRK		AHNAK
GAL3ST1		NPTXR
ANXA8		TRPS1
DENND1C		COL13A1
CACNB4		ARL10
TH		HSDL1
HFE2		C11orf84
IMPA2		CERS5
N4BP3		VASN
TEX13B		SSBP4
MYO5B		ZDHHC11B
PYGM		ZNF891
CA4		PHF23
ALDH1L1		HIST1H2BJ
DLL1		MEIS1
TNFSF15		PDCD4
DMBT1		FBXL4
NWD1		APH1B
HOXD12		KIF17
FNDC1		LGMN
MPC1		PPP1R3B
LHX6		YPEL2
RUBCNL		ITM2C
PCP2		MARCH8
BAIAP3		CALCOCO1
CCL15		FJX1
ASB2		ZXDA
HOXD10		BBX
FOXD3		PXDC1
PIK3R5		FCMR
FGF3		ZNF577
GIPR		SNX29
PADI1		RDH5
PLIN5		TRIM59
B4GALNT2		AMIGO2
WIPF3		ENTPD1
ICAM5		B3GALT2
DSCAML1		PCDHB12
PAIP2B		SMPD3
HLA-DPA1		IRAK4
SH3GL2		TRAM2
CDH15		SEZ6L
PAX9		HPS1
CD22		ZNF521
IGSF21		SEMA5B
ELMOD1		CAMK1G
POTEI		CALD1
SEMA6B		BCL9L
SLC6A17		DDAH2
EBF2		CAND2
IGLL1		UBTD1
CRB2		PLEKHO2
TMEM105		VASH1
FAM131C		NFATC4
CYP1A2		AJUBA
GOLGA8T		TNFAIP8
ARHGEF15		ATF7IP2
C12orf40		DNMT3B
GIMAP6		KCNJ10
C2orf88		PLAGL1
KLHDC7A		FAM163A
WNT1		RAB29
AQP2		ZCCHC12
CEACAM6		HIC1
DOK2		CHST3
ITLN1		FRMD4A
KCTD8		KCNJ2
FCER2		BICDL1
CEACAM4		P4HA3
POTEJ		FRY
TBC1D21		RNF157
ANKRD29		FAM8A1
RASGRF1		UCN
BARX2		SOX7
SPI1		SESN3
GATA5		MAN2B1
TBATA		ST6GALNAC2
GABBR2		IL13RA2
HRASLS5		LCA5
CD177		ARID4A
UMODL1		WBP1
CHIT1		ZNF121
NCR2		SPOPL
CXCL5		GABBR1
INHBB		UBN1
DNAI1		ORMDL3
COL22A1		SLC12A9
EMX1		DZIP1L
C2CD4D		KIAA1614
HOXD11		ENOX1
NXPH4		GTDC1
CABP1		BID
CA7		VAMP4
SPEM2		COL3A1
SULT1A2		LZTS1
TESC		PCDH9
GAD2		MEX3C
NMRK2		RCOR2
OCA2		KLHL13
NXPH3		CDH11
MS4A18		FGFBP3
SYT7		TREH
TRPV5		OAS3
ARFGEF3		IER2
TRIM29		DLL3
STARD5		MLPH
CHRNA4		MDK
TRNP1		NPEPL1
CYTH4		B4GALT1
LILRB5		CDCA7L
ZDHHC22		DNAJC12
RGS9BP		EBF1
ITGB2		CABYR
NTSR1		TRIM46
SCNN1A		CACNA2D1
SP7		LYPD1
ST8SIA6		LOX
TPD52L1		LRP2BP
CYP1A1		CBX8
ABCG4		USP11
TEX13A		H3F3A
EPN3		P3H3
SCN1B		NEDD4
IKZF3		SRGAP1
SLC26A9		GNB4
CHRNA2		MAFF
NUDT8		PRTG
C4orf19		C9orf72
EPHX4		DLG4
ADRA1D		FSIP1
BCAN		RAX
TBX21		HSPA1B
CEACAM1		CREB3L2
MTUS1		UNC13A
ZIC3		NEIL2
KRT35		PPM1N
GABRB2		SLC27A6
FAM83C		ISLR
BARX1		BCAT1
GFPT2		FNIP2
GSDMC		TRAF3
CD70		RUNX1
SLC25A19		SEMA3F
MYOD1		CREB3L1
PRL		SMAD9
CRYM		BTBD19
MAGEC3		SH3BGRL3
TM6SF1		TLE4
DMBX1		C21orf91
SIDT1		CNP
WNT10B		FHL3
RUNX3		KDM5B
ACAN		DUSP16
ULBP2		ZNF761
VSX2		CASQ1
SYPL2		SLC35F3
OTX1		LUZP2
ACTN2		TDRKH
TNFRSF8		GNB3
TNFRSF13B		IL33
FZD10		COL4A1
IDO1		TTC28
COX4I2		SATB1
BPIFB1		MCM7
CGA		ZNF773
NUPR2		HCN4
CLCNKB		MERTK
GOT1		FUT10
GSTTP1		SEL1L3
ZNF165		TMEM154
IDH3A		SPRED1
ACSS1		PLD2
FAM81A		UNC5C
TCP11		UBALD1
CCDC182		PLXNB3
TMC4		USP44
ACADSB		EID2B
FHDC1		RIN1
CDA		ZNF606
RILP		SCARB2
KBTBD12		PLEKHB1
PIK3AP1		TAGLN
USP2		LAMC2
C14orf37		ZNF579
ARHGAP20		C19orf57
TMEM40		PIEZO1
CPLX1		FAM114A1
COL24A1		ARMCX4
A2ML1		ESR2
S100A5		DYRK4
RBBP8NL		KSR2
F11		DVL2
SLC13A5		NRG1
KIAA1456		TRNAU1AP
HSH2D		PRRG1
ZNF728		GDF11
ACSBG1		PDE7A
DUSP15		TRIM3
GCNT3		FGFR1
GP6		GPAM
SCGB1D2		TTLL1
SIGLEC7		SSTR2
C1QA		B3GNT2
NPBWR1		CCDC71L
ADAP1		GRID2IP
LGALS9C		ELAVL4
ADGRG3		PRR16
NKX6-3		GABRQ
FCGR2A		MAZ
SLC46A3		ADCY7
ZDHHC23		MYO1E
GMFG		JDP2
COBL		SLC35E2
MOG		SPRY1
CCBE1		KIAA1324L
BPIFA2		BTN2A2
SLC40A1		PHIP
CYP46A1		LINC00672
CT45A10		ARMCX2
BHMG1		ZNF140
ADGRD2		ITGA7
RUFY4		MARCH11
SEC14L3		ZYX
RASSF10		RILPL2
IFI27		SLC44A5
HYKK		FLI1
CATSPERB		PLEKHM1
NRK		PHOX2B
DOK7		RFX2
NKX2-3		FGFR4
UGT8		HDAC10
TBX10		PIK3R3
ECM1		CCP110
PRSS22		PAPPA
CFAP99		MANEAL
C3		FBLN2
KLHL1
NPPC		CAPN12
SLC25A4		PPP2R2B
TPPP2		ROBO1
HYAL4		PYROXD2
LCN2		TPM4
RORC		PRRC2B
EDA		TGIF1
POTEE		PBX2
PLA2G4D		INAFM2
CGN		FABP5
F7		CCDC169
TTC16		SYN1
NDRG2		NT5DC2
TRIM7		CEP250
PLIN4		SMAD3
STEAP2		RASA2
ZFYVE28		FAM76B
PIGR		CLMN
NCF1		VAT1L
GUCY2D		IER5
CD300LG		COLGALT2
PIK3R6		KRTCAP3
SCARF1		PPP2R5B
POTEF		DHX40
SERTM1		PCDHGA4
VTN		MYLK
GRIN2C		ADAM23
P2RY2		FBXL13
ASS1		RNF145
SULT1A1		APLF
INPP5J		GBP1
RTBDN		FASN
PAMR1		MMP3
MCEMP1		AGAP1
TIMP4		GNAQ
TRABD2A		TNFAIP8L1
HRH2		ANK2
UPK1A		SVIL
MPC2		ZNF416
SBK2		POLB
ALOX15		SLC26A1
LRIT2		SLC9A5
LRTM2		COL7A1
ETFDH		IFITM3
SOX6		CCDC102B
HECW1		TEAD2
CT45A1		FCHO2
RIMBP3		TRMT112
SEMA7A		KLHL24
SPINK13		KDM1B
LCN12		UCHL1
ANKRD34B		IFI44L
TJP3		SLFN12
CHPT1		THBS1
PDE6G		GMIP
SLC38A3		SYCP2L
BRDT		SLC35D2
CYCS		SNX22
NRTN		GDPD5
FNDC5		NRM
LGI3		SAP30
CALCR		GRAMD1C
ARHGEF16		TUBB6
NT5DC4		KDELR3
GRK1		TP53INP1
IGF2BP1		ZNF558
USH1C		RARG
DENND2D		RBFOX2
DPY19L2		WBP1L
KLK2		TGFB1I1
CHCHD7		HSPA2
STAB1		EMP2
CYP2E1		BTN3A1
HYAL1		EVA1A
LCN1		ST3GAL6
KCNN1		KCNJ3
TTLL6		NR2C2AP
FLT4		ZNF221
SSTR5		LARGE2
CHRM4		NBPF9
TMEM132C		SCN2A
GPAT2		AOX1
ALX4		LIPG
MSX1		NUTM2G
RAB3A		A4GALT
ZSCAN10		STX6
LIPC		ZNF25
DHRS3		GJC1
MPP2		C17orf62
ZNF57		NUDT11
GSAP		EPHB2
IRX6		TMOD2
ABCC8		C1QTNF1
HCN3		ZNF630
SDHB		LNP1
MRPS24		DGKQ
CACNA1I		MAML1
VSIR		ZNF610
CALB2		ATP8A2
SPSB4		CSMD2
PLA2G3		TMEM169
PDHA1		SMARCC1
FAM180B		LZTS2
PAX2		EXO5
CD38		SORBS1
MITF		UBE2H
FHIT		TBL1X
HPGD		SH3BGRL
CDH22		MFAP3L
ATP5G1		ARHGEF26
CDH20		HSF4
SH3D21		SLC5A2
HCRTR1		SLC35E2B
HPN		SPATA2L
PRADC1		ADAM19
GATA1		LEPR
CDH6		CNTRL
C20orf202		COL18A1
WFDC2		SLC43A2
AMZ1		ASB9
LMO2		MGAT2
CABLES2		CADM1
ATP10A		TMEM150A
EPHA8		NCF2
SLC32A1		SERPINE1
SEC14L2		ACER2
FAM189A2		DOCK7
KYNU		GLCCI1
DUOXA2		CCDC173
EIF4E3		TNR
RGS7		FBXO16
OR1F1		PTX3
HMCN2		TRIM21
CA13		SAMD1
RASL10A		SNAI2
BOLA3		NPHP3
TMEM74B		PGM2L1
SHISA8		ADAMTS6
GDPD1		C1orf226
MUC4		FLNA
MGARP		USP3
PRMT8		PROC
RASGRP2		DOK1
MYO15A		MED30
TMEM145		ENG
FAM162A		CHRM5
ATP5G3		SNX32
FAM46B		CCDC160
TRPC7		HOXC4
GCKR		TTYH3
MYBPC2		ZNF134
GP1BA		HMGA1
RHOV		GREB1
SLC25A20		SLC25A1
GOT2		GRIK2
WDR63		FBXO36
SOD2		DNAJB5
WNT4		RGS11
PFKFB2		RAB7B
PLOD2		MOSPD2
MPP1		YIPF1
SDR42E2		COCH
SLC17A7		EXPH5
RASGEF1A		SERPINF1
MARC2		CAMK2D
PDE4C		SLC7A2
CYP17A1		TMEM54
LPAR5		MOXD1
SUCLA2		ZNF880
ALOX12B		MMP1
NOTUM		RCBTB1
SDHA		COL1A1
ZNF44		CGREF1
RDH13		SUMF2
RNF175		ETS2
NKX1-2		MYD88
CLYBL		DTNA
KANK4		PTPRS
NNT		PRR19
MISP3		MOB3A
PSG5		HK2
LMAN1L		BET1
CFAP74		MAB21L2
SDC4		PLXNB2
C10orf53		TCEAL2
TRIM47		TMEM87B
DNAJC22		MYO3B
KCNIP3		C4orf47
SLC16A11		PTPRM
ZNF385C		TCTE3
CDH23		PNCK
PLCG2		SYT14
SULF2		MCRIP1
APOL2		PLEKHA5
TGFA		DUSP4
HHATL		BRD3
RAP1GAP		IL12A
LPIN3		B3GALT1
PDZD9		BPGM
MDH1		TTC39C
MARCOL		NR4A1
DEFB1		SIPA1L1
FASTKD1		FAM105A
GPR157		GLI3
OGDH		ZNF670
CRAT		THEMIS2
WWP1		SGSM3
MYMK		EFCAB7
GAPDHS		BCAS4
ADAMTS15		DPYSL3
NEFH		CMTM1
CCDC175		SPON2
MIPEP		ZNF660
UQCRC2		TULP2
AIF1L		ARMCX6
UST		RAB39B
AIFM1		BAZ1A
COX7B		GORAB
CCDC146		CNN2
SUCLG1		FAM198A
TF		SCN9A
MARS2		REM2
LHX2		COLEC11
PSG4		LEF1
CTSH		CTPS2
RNASET2		BMP6
CCNO		FUT9
PDSS2		LRRC15
GAS6		APCDD1
FGD4		C1QL4
HOXA10		TM4SF1
FAM160A1		TRIM9
LINGO1		CSNK1E
GRIP2		SLC7A5
WIPI1		PTPN13
COLCA2		PCDHGA6
SPN		ENDOD1
CDADC1		ZNF510
SCNN1D		XKR5
OSBPL1A		MUC1
SYNGR1		ST6GALNAC6
MTCP1		THBS3
LTBR		FBXL2
SPARCL1		PLAUR
ABCA4		MEIS3
HSD11B2		C17orf100
ST8SIA1		SLC39A10
TCIRG1		HIST2H3D
SNTA1		GRN
ATP5B		INTU
MB		CABCOCO1
LRRC43		L3MBTL1
SOWAHD		PLOD1
COMTD1		ZNF792
RASSF4		CBX6
NRIP1		SMTN
ACO2		PKDCC
RAB26		YEATS2
IL17B		MEGF10
DOC2A		TSC22D3
ATP1B1		MFAP4
SMPDL3A		TBL1XR1
CXorf58		SP6
OAF		CDH24
PDK4		EHMT2
DECR1		TMTC2
NLRP14		TIGD2
PLEKHA7		SYNE2
SEPT4		AMOTL1
FTCDNL1		WEE1
CPNE6		HS3ST5
AKR1D1		NEO1
SIAE		ZNF713
SLC25A5		ZNF124
LARS2		CAMK1
EML2		TMED8
NOV		TRIP6
DPP4		TFDP2
RETREG1		FAM107B
CAPN14		FAM241A
KIF19		SGTB
NKG7		PKD1L1
SRCIN1		RHEBL1
CDS1		PPP1R15A
CDH3		ZNF583
BCO1		LRP10
SV2A		GALNT12
NCR3LG1		PALD1
C2orf50		PRPS2
IFI6		TP53I11
FAM155B		FBLN1
CLUH		TGIF2
ACADS		FZD7
TMCO4		CRIPT
ABCG1		HIST4H4
NDUFV1		BEND3
CYP2U1		ODF3B
ALOX5AP		DGKI
DLAT		SARAF
SYP		SH2D6
SLC6A13		C16orf87
GRK4		KLHL5
CPVL		ANGPT2
MT1A		MN1
GJC3		SPATA33
COQ10A		PLXNA2
ZC2HC1C		LENG9
PDZK1		MAMLD1
ADSSL1		VLDLR
COX5A		EMP1
TMCC2		GLMP
HHLA2		EPHA1
NDUFA8		SIPA1L2
EGFLAM		TMEM100
PHF7		SHKBP1
ZNF554		ARPP21
ATP1A3		CHIC2
ERVFRD-1		IL20RA
OTUB2		LGR5
DHRS11		TESMIN
NFS1		DDIT4
ABHD11		LRRC37B
NR1I2		PTK6
LHFPL5		ANKRD37
GPR3		CAVIN4
GSTT2B		MEX3A
SCN1A		AHI1
PTPRC		PIR
ADCY1		TAF1A
STEAP3		GUCY1A3
CHRND		NOXRED1
MFSD7		ELK3
GAD1		CACNB2
ZMAT4		ZNF26
FTCD		IQUB
PPP1R13L		KIAA0895
ETFB		PHLPP1
CPEB3		ZNF850
SLCO4C1		ERFE
UCP1		GRK3
TMPRSS6		IFI44
PRKAA2		TMSB15A
PYY		EPHB1
ALAS1		PDE6C
AKAP1		KHDC1
DAND5		FSD1
SLC25A35		STX16-NPEPL1
F5		PLA2G15
COX6C		SLC13A4
HK3		CEP162
RBFOX1		KLF13
GSTM4		FMNL3
ADGRG1		CCDC24
PARD6A		CUZD1
CETP		HHLA3
PDGFB		NNMT
NINJ2		GFRA2
SIGIRR		C1orf198
MRPL2		TIMP2
BACE2		ST6GALNAC5
CALHM1		AK8
SCIN		GPM6B
ABHD18		CUBN
SPINT1		GRB10
ENDOG		RFX7
CTXND1		PCDH1
SLC16A10		ERCC5
MT2A		PRSS3
CS		FZD3
PPARA		MKNK2
HIGD1A		CHD3
FH		MMP16
MAP3K15		MAATS1
FAM71F1		NOX4
NDUFB9		SRGAP3
MTMR7		CELSR2
TSPAN12		ARRDC3
ZNF709		TBX20
RTN4RL1		GLT1D1
STPG2		TYRP1
TMEM26		ADGRB3
C3orf18		MYCT1
C5orf60		INTS6L
MESP2		CORIN
PGM1		PLPP5
ACADM		S1PR1
CCDC69		DEPDC7
TMC3		SERTAD4
TPCN1		PLK2
GM2A		DOK4
HIBADH		LIN28B
NME5		F2RL1
AK1		CEP19
PPTC7		SELPLG
PIM1		ENC1
NDRG4		PIWIL1
OSBP2		REEP1
FGD2		IFIT5
ATP5C1		ESYT1
DLX4		ARHGEF25
GFI1B		KIAA1549
ST3GAL5		C7
TLE6		STAG3
CDK15		SMOX
C7orf31		INAVA
PPM1H		TCAF1
CHN2		DMGDH
ITGAD		WTIP
ATPAF1		SPOCD1
VWDE		MICALCL
SLC2A11		JUND
RRAGD		COL6A6
ABCB1		DNALI1
MRPS9		EDNRA
IQCD		PDZD7
NDUFS1		CLDN4
VSIG8		FAM47E
IDH3B		F2R
UQCRC1		TSPAN19
FAM189A1		IL11
SIGLEC15		MPZL1
ARHGAP24		SGCG
GPD1L		BHLHE41
RUNDC3B		COL5A1
POU2F3		NFIL3
ADAMTS2		DYRK3
AUH		JPT1
IFIH1		PNRC1
HRC		ZNF727
SYT12		TGFBR2
MYO19		FAM213B
HADHB		FSTL3
C17orf97		PLEKHG2
NR3C2		GAB3
CDHR1		FKBP7
ASPDH		AGBL3
HAPLN2		PDLIM2
CIB2		MBNL3
ILVBL		IL7
CCDC151		PDE6A
SUSD4		SFT2D2
FABP4		HIST1H2BN
ATP13A4		TANC2
LRRC25		FRAS1
UQCRFS1		USP18
SLC27A4		PCDHB10
MTRNR2L1		IGFBPL1
SLC22A18		KITLG
RPS6KA1		PTPRK
UQCRB		LRRC37A3
ERICH2		ALCAM
PLD1		GATS
PSD4		PRAG1
FITM1		CD226
LURAP1		PHF2
TMEM191B		FBXL7
C1orf127		HHIPL2
C4orf36		B4GALT4
F2		C2CD2L
NT5DC1		TMEM159
ATP5F1		PLEKHA4
KATNAL2		BMP8B
ABCB7		RYR3
ARSG		CNIH3
SLC14A2		GOLGA6L7
SLC16A8		SLC19A1
MUT		RADIL
RYR1		NR0B1
TBC1D31		FBLL1
INSR		NECAB1
THEM5		EML1
ZNF564		NME7
MAP3K21		KLF7
LETMD1		CCDC102A
KCNJ11		CROT
MOCS1		PLEKHG1
TTLL2		ZNF333
MTFP1		TNFSF12
CITED1		CCDC158
NDUFS3		TCEANC
FABP6		TMSB10
ELOA2		EHBP1L1
ALDH5A1		SHC1
GPR146		ZNF296
PRR15		HRH1
CHST4		SCRG1
KCNQ4		HSPB1
VAMP8		ZNF467
ACKR2		NRXN1
CNGB3		ZNF618
SAMM50		MAP3K1
SLC25A12		DYNC1I1
PTPDC1		RGMB
OGDHL		GUCA1A
AIFM3		IGSF1
TMEM229B		EVL
KCNT1		DOCK9
FLVCR2		RIMBP2
ATP5O		TMEM206
GOLGA8K		CEACAM19
LHB		ANK3
CEND1		VWA1
TMEM211		ZDHHC14
ADA2		NEK5
CDKN2B		LTK
NECAB3		SLC8A2
PDHX		CAP2
IQSEC3		RIOX2
ESAM		KRT19
COL2A1		MDFI
FBXO44		SHOX2
APOO		CATSPER1
ZNF684		NUDT18
LKAAEAR1		ACVR1C
BCKDHB		HIP1
CHCHD10		SHC4
AMIGO1		CPNE2
KLC3		FAM24B
SNAI3		SFXN3
ARHGEF3		PTGER3
WDR60		KLF16
CA12		TRERF1
ANKRD9		CLDN11
LIFR		ATF7IP
TTLL9		KIF26B
NR1D1		PROCR
TPK1		EGFR
HCN2		SCARB1
IL22RA1		ITPRIPL1
C9orf153		SORCS1
SLC6A5		CYTL1
ATP6V0A4		DAPK2
FAH		CITED2
MARCH3		HEY1
WWC1		ZNF74
ZNF208		HOXC9
ADAMTSL5		ORAI2
TEK		PHGDH
MRPS12		CNTD2
PKLR		ZNF184
DNER		ZSCAN2
MRPL35		YJEFN3
CYP26A1		KCNH6
SLC25A11		TUBA1C
GALNT16		DKKL1
GOLGA8R		FBXO6
GCNT4		NIPAL4
MECR		NPDC1
REEP6		MPIG6B
SYT17		CCDC74A
GHITM		PCDHGC4
NTNG2		PTPN21
MGST3		MORC4
NDUFA10		ANKRD13B
BEAN1		MAPK12
SIRT5		DKK3
AGBL4		FBXO15
CKB		GPR176
SCRT2		RAB43
KCNC1		PDE7B
NDUFB6		TPPP
MUC5B		CNKSR3
PRCP		ZDHHC2
SLC4A3		PXDN
ZNF98		FOXO4
CYP27B1		SAXO2
UBE2Q2L		CALHM5
NDRG3		PLXNB1
MMACHC		PAPPA2
PPM1J		SPAG6
SLC39A8		COX7A1
LIPE		CTNNA2
AHRR		TMSB15B
C2orf70		MOB3B
MLKL		IDUA
KLC4		PRKD2
GOLGA8M		GATM
SDHD		KLHL17
MAPK13		AFMID
CPT1A		ZFP36
MCF2L		ZNF804A
SLC25A3		PRPH
APBB1		C8orf88
DLD		BAIAP2
ACOT11		APOL1
UQCR10		FAM46A
OPA1		TGIF2LX
DDIT4L		PDGFA
SPEF2		MYB
TLDC2		SLC45A1
TRIM14		SLC5A5
FAXDC2		PCDHGB6
PAQR5		HLX
DEGS2		TES
TOMM40		STMN1
SLC31A1		CLGN
BAIAP2L2		SLC9B2
ZNF788		ANPEP
CNFN		C19orf38
COL6A5		LYG2
GON7		CHAC1
GAS2L1		ZNF232
PEX3		FAM184B
DUOX2		SEMA4F
HADHA		NEK11
SFXN4		HPSE2
COX6A1		ZFP2
GK		HHEX
NDUFS8		SGK2
TP53INP2		SHROOM1
PCSK1		ZNF266
ST6GALNAC4		SAMD15
SHISA3		ZNF454
UNC5A		LPCAT1
ODF3L1		HSD11B1L
NCEH1		BLOC1S3
ABTB2		PLPPR2
PNKD		KIAA0408
NRIP3		VIM
MYLK3		PHF21A
GSTK1		KLF5
TMEM161B		ALX1
NDUFS7		LRRC63
SLC2A5		STAC
VPS13D		TMEM98
ITPKA		THAP8
ANKK1		EDN1
CMPK2		ATP11C
SRRM3		CELSR1
TMC8		LAMP5
FSTL4		PRELID3A
HCCS		TMEM215
DEPDC5		MSC
ACVRL1		ABRACL
WNK2		APBA2
ZBTB7C		LPIN2
APOE		RAP2B
FN3K		IFITM2
BTNL9		ZFP90
TMEM38B		ABCC6
ALG1L		KIAA1024
DMC1		LFNG
NQO2		LRRC71
NDUFB10		CLIC2
TNS4		PDGFRB
HYDIN		IGSF8
COX5B		NRG3
C8G		LURAP1L
C6orf163		LIPA
ACSL1		FLRT3
GOLGA8N		SHE
SDSL		STXBP5
ABCA5		IRAK2
SLC25A42		PAG1
SLC8B1		PANX1
PSMB9		PURG
OPRL1		STX1A
GPR160		ZNF608
FAM221B		OTUD1
TACO1		MYO18B
PRR34		SLC7A14
GPI		RAB3D
NDUFAB1		TGFB2
SYCP3		PLEKHM3
TRPM4		GRK5
MTRNR2L10		KCTD20
KLKB1		FBXL20
C1orf162		CBLB
LAPTM5		CNN3
PXMP4		NTRK1
IMMT		NEGR1
STXBP2		AEBP1
ACAA1		MFGE8
RALGAPA2		LITAF
CISD1		GDNF
HOOK1		NANOS3
MTFR1L		GJC2
ERMP1		ASIC4
PRRT3		ARHGEF37
ROPN1		EFNA5
SLCO5A1		SFRP1
GMPR		TMEM179
MRPL41		SLC6A15
PPIF		ZIC1
MUC20		ZNF841
EHHADH		COL6A3
PCTP		AGT
KIF9		WIPF1
GPT		FAM111A
F10		MOV10
NDUFA12		TMEM204
TBX4		RRAS
VSNL1		FKBP1B
SECTM1		HSPB6
MICU3		CASP6
MINDY1		DOPEY2
PRKCG		PEG3
SRPK3		DPP7
COL10A1		RASGRP1
EDNRB		SLC9B1
PCGF5		COL9A1
ATP5A1		PLXND1
HES7		ARVCF
SNPH		ABRAXAS1
CXorf40A		C1QL3
AHCYL1		EVX2
C2CD3		RHOU
FAHD2B		CBLN1
COX4I1		GPBAR1
NOS1		SCUBE1
ABCB9		KIAA0930
OXNAD1		ZEB2
TSLP		CACNA1B
RAPGEF6		FUT11
GFAP		ACHE
CD300LF		MVB12B
SPINK5		SRRM4
CYC1		GNMT
ACAT1		JAM3
SHBG		CACNA1D
SLC1A2		HDX
NIM1K		MLLT11
MYRFL		BCL2L11
PACSIN2		JMJD7-PLA2G4B
MPV17L2		SMYD1
MRPS30		NUPR1
LRPPRC		HLF
EBP		EYS
CMC2		CYBB
NAGS		CTHRC1
FDX1		PCDH10
PNPO		ZNF821
SNHG28		EXOSC5
ABHD14B		ZFP14
HPCAL4		SCG2
RHPN2		CASC10
RTN4IP1		LZTFL1
NDUFAF4		TMEM241
MRPS15		SPRED3
RHD		RASA4B
NUDT7		H1FX
PROCA1		SYT11
KCNQ1		CELF2
USB1		CYSLTR2
TMEM155		EMILIN2
OSTF1		IRX5
TMEM151B		SDC1
AANAT		ZNF157
MRPS22		AASS
GUCY2C		COL6A2
FAM96A		DPT
MRPS11		PCDHA1
SPECC1		CTSS
SLC25A23		FOXRED2
NDUFC1		CPE
ECI2		KCNN3
MRPL15		KLF3
SPRYD7		C2orf66
CLDND2		B3GNT7
MRPS36		TMEM45A
ESRRA		PTH2R
DCXR		SLC2A10
COQ3		SP110
TLE2		PCYT1B
PNPT1		TP53
TEX264		FZD2
KIAA1522		QPRT
C9orf24		NLGN2
NDUFA5		NDP
MCRIP2		GLB1L2
PRR15L		L3MBTL4
ACACB		TLE1
ANO9		RCN1
FAM71E1		CLIP2
SLC22A15		HERC5
C2orf15		ZNF711
SLC16A1		TDRD5
SLC22A14		NR2F2
TIMM50		TRAF1
MRPL21		NXPH2
AFF1		PTER
MOGAT1		MGAT4C
HDDC3		MARVELD1
MRPL46		SHROOM3
ARHGEF6		PLCB2
FAM182B		PHF21B
GRPEL1		NELL1
ALS2CL		PIP5KL1
SPATA45		NME4
IFNLR1		GPRASP1
PFKM		POU6F1
SPDYC		ELAVL2
MLXIPL		PABPC1L
NHSL1		TRIM36
FAM210A		KIF26A
RALB		FAM98C
GOLGA8H		KCNV2
NDUFA4		CCNB3
FNDC10		ARMC9
STRBP		PCDH17
ADGRD1		CPXM1
DGAT1		FAM228B
HTR4		MVP
HERC6		PCDHB7
PORCN		PGAP1
ZNF552		TMEM121B
DHRS7B		TNRC18
SLC39A13		PIGBOS1
GLA		B3GNT9
PPP1R1B		SH3BP5
VWA8		EID3
ZC3H12A		CLVS2
RSAD2		MAPK10
NDUFB1		TNFRSF19
E2F2		FREM1
TMEM135		MAGEC2
RBKS		CNPY4
SLC11A1		GPRIN1
CD200R1		HDAC9
DHRS2		VILL
RAB3IP		MGP
ZNF878		ABCB6
SLC9A3		ARHGAP33
SULT2B1		PXDNL
NDUFA6		ZHX2
ECSIT		JUN
INHA		IQGAP2
SNX21		MYOZ2
TNNC2		PLD5
MYSM1		GJD2
CALCB		SLC6A11
RWDD1		A1BG
TMEM266		FAT3
ANXA9		MAFG
FAM69B		KCNQ3
LTB		PID1
NUTM2B		PCDHGC3
NEB		GPC5
MRPS5		RARRES1
ACADVL		ASPRV1
ZBTB32		ROBO2
NDUFAF5		SLC25A29
HCN1		LRRC2
NDUFA9		PLD6
SYN2		OR2B6
FCN3		SEC24D
FAM71D		PLA2G4C
ITIH3		CCDC80
HSD17B4		TTN
AFG3L2		FAM110A
ADAL		STX2
C17orf50		BNIP3L
PKD1L3		FHL1
SH3GLB2		TEKT2
EPAS1		GAL3ST3
ATP5L		LRRC61
KMO		NME3
ATP6V0E2		PTPRJ
BCS1L		YPEL5
GALR2		B3GNT4
VDAC3		TNFSF9
NDUFA1		TMEM17
NDUFB3		LIN7A
EPHX2		WDR5B
C6orf201		SMOC2
C16orf89		HIST2H2BF
APOBEC3D		PKIA
GUF1		IKZF2
HEATR5A		HTR2B
RIMKLA		GRID1
CATSPER3		GRIA2
FRMPD3		PCDHA4
LGALS2		HGFAC
IQSEC1		OGFRL1
COL6A1		SWT1
PATJ		ADH6
PVALEF		OCIAD2
SERPINB1		GJB3
CARMIL3		RASA4
GDPGP1		ISL2
DCUN1D2		ARMC3
HSD17B8		FMNL2
ACTL8		TRIM54
MRS2		RIT2
COX8A		RCC2
ATG4D		PLAU
SPX		GPR173
ITGB1BP1		ZNF718
ACSF2		ZYG11A
MRPS31		SRSF12
TMEM147		F2RL2
NKX2-5		GREM2
MYORG		DNASE2
GPR68		PSTPIP1
LAP3		PRX
IL32		AKAP5
SLC22A4		EMCN
PDSS1		C2CD6
SCRT1		ZFP69
ISM1		ENKUR
ZNF576		KDR
CDC42EP1		SEPT3
PCCA		CNKSR2
PTGES2		FILIP1L
PTGR1		PCDHB2
CHST2		NR2F1
ISCA1		CACNB1
POP1		CTXN1
HLTF		CTNNBIP1
NACAD		CTSV
HSDL2		TMEM121
TTC23L		GPR137B
MYBL1		SHANK3
MINDY2		FSTL5
EPB41L3		TPBGL
C5AR2		SPATA6L
NOTCH4		TBC1D16
NDUFS2		CADM3
DRAM2		AXIN2
DGLUCY		UBE3D
ATP2C2		NAB1
ISOC2		ZFP69B
MGST2		ADD2
SLC15A3		TYRO3
MLYCD		BBC3
GBE1		BTN3A3
PRDX2		PRICKLE1
MID2		SESN2
ALG6		OLFML3
CEP70		FAM89A
FITM2		CAPS
TPCN2		CBSL
BDH1		ZNF362
ATP5D		ADGRL1
MRPL1		OPRD1
LCA5L		ZBED6CL
AURKA		CAPNS2
PTH1R		PCDHB16
MAGEC1		LPAR1
MFN2		LGALS9
LDLRAD4		AMPD2
EMC3		LRP3
MYO15B		HAPLN3
HERC2		CERKL
CLCNKA		ERP27
ZFYVE19		TRO
COX7C		SLC1A5
ATP5H		SLC8A3
ACAP1		PCDHA5
HAS3		SLCO2B1
CORO2B		OXCT2
RAB17		TSPEAR
NDUFB7		PNMA6A
MRPL4		HHIPL1
TFEB		NLGN3
CAMK2N1		AQP3
EXTL1		SH3PXD2B
SERPIND1		GPC3
HMOX2		MARCKS
VSIG10L		ZSCAN18
ONECUT2		MEGF9
CFI		ARL15
HINT2		CREB5
SIM2		PANX2
MYO5C		NOTCH1
BCO2		ZBTB8A
TEX2		NKAIN1
SIRT4		VASH2
SLC25A39		DMRTA2
METRNL		ZIC4
PLEKHB2		CD72
DPF3		PCDHGC5
WFS1		RFX3
CHAD		MMP2
SLC43A1		MMP10
TATDN3		MAN1A1
ANXA11		FGL1
PGAM1		FAM57A
JPH2		YPEL3
ZNF493		GJA1
ECI1		RALGDS
L2HGDH		TNFRSF21
TMPRSS11D		RRAD
SH2D7		GAL3ST2
SIKE1		PQLC3
ZMYM6		SLC16A2
RASD1		TOX
BGN		ZC3H12B
DHDDS		DACT1
TRIM71		TBXA2R
GAA		NRP2
MRPL16		PTPRD
RSPH1		CCDC136
ZNF860		SCN7A
WAS		IRF6
XKRX		RAC3
PDPR		CNTNAP1
FAM169A		PSD2
ACO1		MYO1G
RAB8B		INHBA
FOXRED1		PCDHGA10
TIMM17A		SORBS2
PTRH1		SIX6
CA11		PCBP4
PLAC9		C6orf118
ITGB4		NTM
CPNE3		SYNPO2L
DNAJC28		ADORA2B
TSFM		PEAR1
NSF		PEG10
DGKE		NLRP1
IMPA1		SLC27A3
ALDOA		RAD21L1
AP1B1		MCTP2
FER1L5		FST
MLC1		JSRP1
NDUFA2		HIST1H2BC
RPP25L		AGRN
FAM174A		SLC29A3
ECH1		PCDHB8
PPIP5K1		MYEOV
POU5F2		PPP2R3A
FAM184A		ERV3-1
MRPL11		EYA1
DLEC1		RIMS1
MX1		TBX19
MAK		RNF112
BAG1		STON1
ZNF808		TENM4
ACTL6B		HTR7
FAM166B		ARHGAP28
MKNK1		GRM6
PKDREJ		SCN5A
OXSM		DCLK1
DLST		FAM227A
ZNF672		GAREM2
VDAC2		MGAT5B
SLC22A31		CFAP61
FUNDC1		ZFYVE26
GGT7		KLHL35
MDH2		PMP22
PLA2G12A		PPARGC1B
SETDB2		FRRS1L
TMEM141		CCND1
FBXO2		ORAI3
CYP1B1		C19orf66
IGFBP6		MAGEE1
MAOB		P2RY6
CTSL		CERS1
SLK		RIMS3
RSPH14		CFAP58
SDS		TRAF3IP3
MC4R		ACVR2B
ALDOC		ZNF528
NANS		MGAT3
C6orf136		DBNDD1
ABCC9		BST2
NEURL4		SNAI1
RABGAP1L		KNDC1
LACTB		ARL4C
TMEM86A		PIK3IP1
AFG1L		NCAM1
LINC00116		TSHZ2
DNAJA3		PAK3
FLYWCH2		PDE3A
ETFA		P2RX7
FAM151A		DUSP8
PEX5L		PKP2
DGKG		SLC2A4RG
COQ5		SRC
CATSPER2		NEDD4L
GFM2		KLHL29
IGSF9B		TUBB8
ABHD8		PCDH8
LMBR1		RELN
MFSD4A		NOS2
ATG3		BTN3A2
GALM		PLA2G4B
CARNMT1		DOCK6
CPTP		SVOP
RGS8		CERCAM
GLRX5		MYO7A
ZNF844		HDAC5
ZNF763		GIMAP2
C17orf113		CNTNAP5
SLC25A40		GRM2
SUPV3L1		FBXO17
GYS1		KCTD15
SYNGR3		TENM3
PRSS45		CPEB1
MTRNR2L12		BMP7
MTFMT		DCDC1
RCSD1		CHRDL1
GRAMD1B		CCDC154
UNC119		SLC26A10
GDPD2		EGR2
EZR		NAP1L5
GRAMD4		PRDM8
TANGO2		SERINC5
C6orf203		CD248
UBAC1		DNAAF3
ZNF488		PELI1
CHD5		TRAF5
PCLO		GDPD3
ATP6V1D		MOV10L1
SLC23A3		DPYSL4
FAM135A		LZTS3
STN1		DGKA
AGL		PLPP2
MAMDC4		GLIPR2
PNPLA4		PCDHA3
HERC1		ITGA4
TNNI3		N4BP2L1
KCNF1		NHSL2
KCNMB4		FAM218A
EIF5A2		MAP3K7CL
CHST12		SMIM10L2A
OPN3		KLF6
PLGRKT		CAMSAP3
LARP4		HTR6
FXN		VMAC
IL10RA		ARID5A
FAM207A		FBXL16
HK1		NEXMIF
ABCC5		MYT1
CLEC16A		PLPP3
TMEM116		SELENOW
SUGCT		OLFML2B
PRKACA		TMEM91
MTO1		LRRK1
PCCB		WDR19
OAT		LRRC4B
RAB30		GDF7
EMC7		TMEM108
KCTD17		GPR62
BEST4		CLDN18
TFRC		SHISA7
FDXR		KIAA1683
MINOS1		EFNA3
MTX2		PLCXD2
C3orf62		HPX
NDUFS4		HIST1H3J
CD2AP		MORN3
RNF14		SAMD11
C9orf43		TPM2
MIEF2		PTN
C9orf135		GPR137C
ACAA2		PCDHGA7
PDE4DIP		PTGS1
PTPN18		FAM149A
COX6B1		PLXNA3
TRMT1		CACNB3
EOMES		HVCN1
IFT27		COL16A1
PTCD3		HIST3H2BB
ME3		FGF1
GPLD1		ELMO1
NPTX2		IL2RB
PPP2R2D		TLR1
ROM1		CDK5R1
CIPC		APBA1
TMEM143		ADRA2C
NFYC		GATA2
ZC3H8		KLHDC8B
THAP10		ITIH5
PLEKHH1		LRP1
CEP131		RAB27B
ZNF823		HS3ST3B1
MPL		TMEM110-MUSTN1
EMC2		GBP4
MAIP1		PTCH1
MMEL1		PARP8
NDUFA3		SEMA6A
TIMM21		ANGPTL2
SLC19A2		ZSWIM4
LYPLA1		CSRNP3
PHYH		MAP2
EXOC3		KIF13A
CEP192		GPR85
POTEH		L3MBTL3
GGCT		BTBD11
MTHFD1		PCDHGB3
NAPG		CYB561
CLPTM1		PTCHD4
PHKA1		TNFRSF25
ANKRD13A		ERICH3
TCEA3		PCDHGA1
ANXA8L1		SMIM32
TMEM120A		PTGIR
ACSL3		TMEFF2
GPRC5B		TRANK1
SCML1		BEGAIN
CCDC58		SLC28A3
TMEM136		TGFB3
NSMCE3		C6
COX14		ALDH1L2
KCTD9		PTGER1
MCEE		FAM161A
MYO5A		PRR29
AGFG2		BAHCC1
LYRM7		NPAS4
TBR1		ZNF214
GSTO1		PCDHGA9
TCTE1		DPYSL2
TUFM		OAS1
BRI3BP		SIX2
AKTIP		USP27X
FGD3		CLEC4F
CLN8		HAND1
OSBPL6		PLEKHG5
TMEM99		CBX2
ADHFE1		CCDC74B
RALGPS1		DOC2B
TRPV1		DUSP10
KIAA1644		PCDHA2
PKNOX2		DOCK10
C14orf2		LMOD1
NUDT22		FOXO3
ATP10D		LINGO2
ANO7		KCNJ8
SMC2		LDLRAD3
ANO4		KHK
TMEM63B		GIPC3
PNMT		NES
ZNF430		HIF3A
LRRC9		TTYH2
PAQR8		DSEL
DESI1		MEX3D
NMB		IL31RA
ATP5I		HELB
GPD1		ENHO
ACER3		C9orf47
GSR		RASL11B
AP5M1		FAM19A5
YIPF2		PCDHB5
TMEM191C		MMP11
ZNF584		MALL
FGF20		DSCAM
ZNF382		ELOVL2
TMEM132A		AFAP1L2
KCNS3		HIST1H4I
SMIM8		SLC8A1
BTBD1		RGS9
NFU1		TXNDC16
NEUROG2		CAMK1D
DHCR7		CRB1
GABRB1		PCDHB3
ALDH6A1		ZNF117
LRRC36		CABLES1
IDH3G		S100A4
OSBPL11		FAM20C
TIMM10		GALNT4
CRHR2		PGF
PEX1		CCIN
SCX		NYAP2
GPR162		RTL9
TRIM69		GFRA1
SWI5		SAMD9
FOXK1		CACNG4
MRPS7		RASSF2
SLC29A2		COL8A2
SCAMP5		IMPG2
COL4A3		ART4
MOB3C		PLP1
ACSL4		EHD2
THEM4		CCDC141
TIMM9		NBL1
PRPSAP1		RPH3A
CHCHD4		CNTN4
RAB42		FAM171B
ACY1		HES4
TEC		C1QTNF2
SLC51A		MMP19
CMC1		AQP1
LTN1		DIRC3
TARSL2		KCND1
ZDHHC3		SLFN5
ATG4A		TNFAIP6
SNRK		VWA5A
WDR61		DUOX1
DNAJC27		GLIPR1L1
ATP2A1		HEATR4
RFLNB		YPEL1
RAVER2		ATP9A
SFXN1		SERF1B
CCDC87		PLTP
UQCRH		ITGA9
SMPD1		RNF165
C20orf24		SOHLH2
CEP152		PCDHGA11
IPO11		FAM89B
CETN3		STARD13
HSPA4L		ADORA2A
CYP26B1		EFS
GIT2		SPTSSB
TMEM253		C15orf65
MECOM		DAB1
CKMT1B		SHF
PECR		ARRDC4
C20orf144		TMIE
CLCN2		TSPAN2
MT-ND1		EMID1
IPO13		BCL2
PLSCR1		NUMBL
DOK3		PCDHGA2
RAG1		DLK1
GLRB		GLI1
GATB		MRVI1
MRPL36		IL6R
MTX3		NNAT
RBM47		PRR5
INSC		HECA
TSPAN1		PVRIG
EMC9		GSDMB
LRBA		SLC30A3
CASKIN2		VSTM5
MED9		KIAA1755
MRM1		STOX1
STAR		TUBA1A
DERA		PACRG
PINX1		PDGFRA
SNX6		SIX5
RGP1		MAPK15
ZNF442		CYBRD1
CARD19		FTL
CHGA		NPY
RSPH3		MAP6
TOP3B		GRPR
PPIC		SLAMF9
LUZP1		RXRA
C19orf70		FAM212A
SELENOT		LPAR2
TM6SF2		HELZ2
RNF32		SEMA4C
FAM20A		TAGLN3
PLBD1		SMCO3
CYP3A5		LRRC17
COBLL1		SYTL1
NDUFAF7		PALM
AAAS		MBOAT4
CADM4		IFIT2
CCDC88B		TNK1
SNX24		CHRM2
ECHS1		CCDC144NL
TMEM178A		FXYD6
SYNJ2BP		MRAS
INPP1		WDR86
THEM6		ADRA2A
HSPD1		LRFN2
ATP5J2		TINCR
SH2D2A		PTGIS
TMEM63C		MFAP2
AURKAIP1		SLC35F1
NOP14		PLPPR5
ATP5J		NRSN1
TPI1		CHRNA9
LPCAT4		LYL1
VPS9D1		FGF19
AOC3		BASP1
HTD2		TSHZ3
CCDC115		CXorf67
MIGA2		C17orf67
DACH1		SOX4
AIG1		PRIMA1
NECAP1		FBXW12
VEGFA		EFNB2
IGFN1		CNTN3
NEFL		CBS
TCERG1L		CORO1A
NTPCR		CMKLR1
CAPN8		PNMA2
PTPN20		MGST1
VAV3		ACPP
COX7A2L		PCDHGA3
SPON1		C11orf95
RELT		NCALD
NLRC5		BAMBI
DNAJC25		SSBP2
CCDC36		ERG
ERCC1		AKR1C2
PGBD4		HTR1E
BLCAP		TDRD10
ISCU		ASB11
ARHGAP22		CXCR4
MACROD1		GNG2
PLXDC1		GALNT14
DLX2		TMEM30B
SPPL2B		CNTN1
MT1X		VPS37D
PCMTD1		PGGHG
FBXO18		CCDC192
MPV17L		NKD1
WNT8B		DAPK1
DACT3		SV2C
RIN2		PIWIL4
VDAC1		MROH2B
NDUFB5		FOSB
USP8		MST1R
GPS2		SLITRK6
MT-ND6		ZNF665
CHP1		CAMKV
TYW1B		GRIA4
C18orf25		VSTM4
PNPLA7		B3GAT1
SMAP2		BACH2
PER2		TSPYL2
P2RX6		NPNT
TMEM70		PYCR1
PLCH1		ARHGDIG
LPGAT1		H1F0
GTSF1		ELL3
LRP2		ALDH1A2
RNF5		TOX2
EXOC6B		LRRC75B
TBC1D10A		MEX3B
SLC9A1		MELTF
PNPLA3		COL14A1
CRYGS		PCDHB15
MXRA8		SLCO4A1
C15orf61		ASIC1
RNF139		VANGL2
SLC26A4		CHST15
KLHDC10		ARID5B
NDUFB8		FAM174B
KCNK13		APOL6
HOXD13		PCDHA7
LAMB2		LIMD2
ADM5		CCDC112
FAM71F2		SAMD13
SRPRB		PCDHB4
DHX32		FAM216B
CCDC189		PRSS35
ATP6V1F		CNIH2
ZFHX2		ALLC
ARFGEF2		THEGL
TNS1		NCAM2
AXDND1		SLC18A3
TRPC1		SGCD
DNAJC19		CAPN6
ADARB1		KRT15
PAPD4		PRRX2
ZNF619		NREP
SLC20A1		TRPC5
PDHB		FAIM2
TNFRSF10C		FAM117B
DNAH7		RHOBTB1
ZNF738		FYN
UQCRQ		RTN2
ALKBH7		OLFM2
PDCD10		PTCH2
CD6		NPM2
RSPH4A		NECTIN4
GRM1		SRMS
TOMM40L		S1PR3
MPHOSPH9		TSC22D1
COG2		HIST1H4K
SDC3		CRABP2
FUT2		PCDHB14
PRSS42		GPR88
DISP1		SPOCK3
TOMM7		TEKT3
MYCBPAP		TRIL
TIMM44		ST6GAL1
ZNF132		NRCAM
NAA40		POLR2F
LPCAT3		NOTCH3
MFF		GABRE
MSRA		NECAB2
MYPOP		ADAMTS5
FAHD2A		CEP126
DDT		CFAP54
NUCB1		PCDHB6
KRBA1		PRR5L
ZNF277		DPYSL5
TMEM268		DEPTOR
FAM19A2		GAREM1
FGF7		HIST1H2AG
CNPPD1		SH2B2
AGRP		SALL2
MFSD5		RAMP2
SSC4D		CAMK2A
CRLF1		APLNR
KIF3B		ADAMTS1
DDX25		FAM163B
YAF2		RAB25
CHCHD3		SH2D3C
TCP11L2		S1PR2
R3HCC1		CELF3
ZBTB43		RAB3IL1
COQ10B		KCNT2
RABGGTA		ADAM12
LMO1		GRM7
COX7A2		DENND2A
CCND2		FAM131B
FOXH1		CBLN2
ALG2		TNFAIP8L3
PIGV		PCDHGB4
ENTPD5		HBP1
FASTKD2		IGDCC3
SCLY		SPATA4
CSAG1		RGMA
ANKMY2		BTG1
SMCO4		PCDHGB7
HEBP1		FAM171A2
GRHPR		SEMA3G
MAGIX		ANKRD22
GBA2		C1orf21
TNFRSF9		AGMO
MRPL34		HNF4G
VAMP2		FPGT-TNNI3K
LAMA4		CHKB-CPT1B
PSEN2		DNAH9
COQ9		STMN2
PRCD		NTS
OSCAR		CRYAB
CYB5R1		CHGB
GLUD1		NAP1L3
NAXE		HIST1H2BD
ZNF257		NANOS1
CHCHD2		PLCB4
QARS		AKR1C1
NEURL1		IGFBP3
ATPAF2		KIAA1211
ABHD17C		MARCH10
ANKEF1		MMP14
EVA1B		JUP
INTS10		FAM19A4
LETM1		CATSPERD
SCPEP1		ISLR2
PAQR9		CYS1
SDHC		RERG
CRACR2B		B4GALNT4
ASAP3		LRRN3
KCNH4		GPRIN2
EIF3K		AGBL1
MRPS25		AK5
EIF2D		ZNF578
ZNF230		PAWR
NAGPA		IGFBP5
NIPSNAP2		ENPP6
DNAJC11		ASPG
ZNF852		MXD1
ZSCAN20		PLN
TPRN		ABCA12
TNNT1		LRRC3
ARHGAP39		PTPRO
ABCA2		PTGER2
MTRR		DKK1
TXNDC11		MYOZ1
CCDC27		GNAO1
NDUFB4		MAML3
PPIP5K2		CFHR3
COA3		TMEM200B
DMAC1		VWCE
ARV1		XG
CIAO1		NT5C1A
ISCA2		AKR1C3
ZNF385A		GPR27
SMIM12		UNC5D
TIMM22		ST6GAL2
DENND1B		ACTG2
HSPA9		TMEM130
GADD45G		CRYBB1
POLDIP2		ADRA1A
NCKAP5		CPNE8
[truncated: 890 more rows]

## Sheet: Esrrg OE
ERRgOE SY5Y upregulated genes		ERRgOE SY5Y Downregulated genes
LRP2		SCAI
TRIM72		PROX2
ELFN1		PCDHA2
PYDC1		FHAD1
WFIKKN2		CREBRF
TMEM132D		CATSPERE
CCBE1		KLF3
ADGRG5		PDE3A
ATP10A		ZNF483
C5AR2		CEP126
CD164L2		GPR137C
GSTA3		SESN3
FRMD1		SLC5A4
CCDC182		EFCAB5
SPP1		SULT1C4
CPB1		CYP2A6
ACSS1		NFIB
CABP7		ESR2
IGSF21		DMXL1
SUPT20HL1		TRPC5
GUCA1C		GRK3
CXCR2		E2F8
ALOX5AP		MLANA
CXCL14		TENT5C
BCAS1		KNL1
QRFPR		OGFRL1
EPHB1		CEP70
UNC5A		LRRN1
PSAPL1		TLR6
ADGRD1		DISP3
APOH		PAPOLB
MYBPC3		MEGF9
ABCG2		SNAP25
ANKRD34B		FUT9
SDK2		MFAP3L
MAF		PARP11
CRYBG2		ABCA12
KLHDC8A		DAB1
RPRM		ACE
RBP7		PALD1
GPR3		IGSF11
FAM131C		ZNF491
RAX		GPSM2
YBX3		CPNE9
DHRS2		MEST
SMYD1		CENPE
ST8SIA5		FAM81B
NPTX2		HAAO
NELL1		MYOZ2
TRIB1		MAN1A1
RGS8		ZNF391
RPE65		UNC13A
DPF3		PCDHB12
CDH20		SYNPO2
GPRC5B		LUM
SPARCL1		TRIM36
LMCD1		RBMS3
DYSF		ITGA1
LMO2		CSRNP3
GAL3ST1		ZNF214
FAM107A		GABRB3
LIPC		IFNK
ADARB2		KCNS2
ANKRD30BL		PTGER2
GNA15		PCDHB15
PLIN5		ANKRD36C
NXPH1		GNAL
ESRRG		IQGAP2
CSGALNACT1		NAALADL2
RYR2		DEPP1
DNER		PCDHB11
FSTL4		ADORA2A
ANOS1		PXYLP1
ARMH4		FAM111A
SHISA2		ICA1L
C1QTNF8		PIK3R1
TMEM229B		LNPEP
ACTL8		NOL4
NR5A2		GM2A
ADAMTS8		SLC7A14
BRINP2		GK3P
SIAH3		FSTL5
CDH15		C1QTNF7
HK3		LAMA2
KY		LRFN2
VPREB3		PPL
GFRA3		PLEKHH2
LINGO1		CPT1B
LONRF3		PTGFR
GDF15		ARHGEF28
KCNK9		NRXN1
RBFOX1		CDON
TNFRSF12A		OLFML2A
HSPB7		S1PR3
ACTG2		IL1R1
NRXN3		ARR3
ESRRB		TNFRSF25
CLCNKA		ACRV1
CA8		FAM111B
AIF1L		RAD21
SERPINA5		PNPLA7
ADGRG1		CYSLTR2
SERTM1		OR1J1
IZUMO1R		ZCWPW2
PPP1R3C		RET
BMP5		TCP10L
CDC42EP1		RIPOR3
CKB		KLHL24
MYL2		KCTD19
LIPG		ADAM20
PDZRN4		THRB
PCDH7		LRRC6
PPP1R14A		TAMALIN
SGPP2		TLR1
PDGFD		ZNF471
GRIK4		ANKRD44
ATP1A3		CD72
DPP6		TMOD2
PPIF		CCDC191
CRYBB2		FAM102B
TRABD2B		DGKH
FNDC10		ZNF354C
SPHK1		FAM78B
MMP3		CORO6
SMIM10L2A
BEST3		CAPN6
C22orf15		PCLO
TCP11		GRM7
IL32		BHLHB9
SLC6A1		ANKRD36
DDI1		PIWIL4
SDC4		VWC2L
PCOLCE2		FAM216B
ELFN2		PDE11A
EGFLAM		HPR
SERPINE1		UNC5D
ANKRD29		COL28A1
B4GALNT3		GRAMD1C
SHD		ASPM
EVA1A		CDK6
DIRAS3		LRRN3
TRPM8		PLD5
SOCS1		CFAP91
KIF12		SGK2
FRMPD2		FAM171B
NDUFA3		CCDC180
ATP5MC1		TLR2
CA12		PCDHB5
UTS2		PPEF1
ATP5MC3		CORIN
CYGB		ECM2
ECM1		C2CD4C
FGFBP3		PLCXD3
NCEH1		PLCB4
KCNJ11		ANKRD36B
FOSL1		C5
VSTM2A		SV2C
BOLA2B		LYPD6
CYC1		KIZ
FIBCD1		RASA4
CHST7		COL9A1
GABRD		TMOD1
MT2A		ESR1
CDKN1A		GALNT13
TRIM71		BGN
VWA3B		GDF6
TSPAN5		C6
CHI3L2		BCO2
ASB11		GLYATL2
ADAMTS15		ZIC4
MYZAP		ASB18
AGTR1		C1QTNF3
GOT1		NFKBIZ
COL9A2		HRH1
RAMP1		RBP2
APOB		TMEM229A
ESM1		MMP25
CLDN6		GREM2
REEP6		AMY2B
CRABP1		FAM126A
ATP6V0B		CEP44
GCOM1		RORB
PDLIM4		FREM1
FZD8		FOXO1
N4BP3		MAP3K1
CFAP47		RSAD2
PRR15		PCDHA3
LRRC32		TAS2R4
TUBA4A		MANSC4
ENO1		APOL4
HES7		PRRT2
NPTX1		CELF4
UQCR10		AFF3
HSD17B1		LHCGR
RBM47		C16orf96
BTG2		CACNB4
MRPL41		CACNG4
EMC6		DKK1
ATP5F1B		PZP
DPT		TMEM108
SYP		EPB41L5
MTFP1		WNT2B
MPPED2		MCTP2
ANKRD22		PTCH1
PROKR1		LYPD6B
RGS16		ITGA10
SLC12A3		ADAMTS10
MYPN		CLVS2
SYN2		GPR27
ESRRA		CFAP70
INAFM1		NPR3
PIK3AP1		ZBBX
CNTNAP4		IQCN
ATP1B1		ADGRB3
PLEKHF1		PDE10A
RAB20		KCNH8
WWC1		RGS9
HSD17B10		PCDHGA3
CRTAC1		FGL2
HBQ1		DDX60
SUPT20HL2		SYCP2
CDH8		BMP3
MSX2		PRLR
UQCRC1		ANGPT2
TUBA1C		PRB2
MRPL12		MAP2K6
NR0B1		RBPJ
CNTNAP2		SMAD6
TOMM40		AKNAD1
GPX1		SLCO4A1
TRNP1		ISX
FABP6		PLEKHG4B
RAB3A		LRRC63
TIMM8B		GAB3
ADAM19		CC2D2B
COX5B		MAPK4
GMPR		ADGRG2
SLC7A5		FGF14
CLUH		ATOH8
MPC1		TAGAP
COPRS		CYP27C1
TMEM37		PLA2G12A
MCRIP2		SPEF2
NME1		CPED1
NGF		KCNH1
BAK1		CCDC146
UQCRQ		BMF
GRIA1		SYK
FDXR		SLCO1C1
CEND1		COL1A2
ST6GALNAC4		GPR35
BMP2		GFRA2
TCIM		SLC39A10
COMTD1		ZNF404
SPTB		CFAP94
CITED2		LRRTM1
PPP1R14B		MTMR8
ATP5F1D		CALCB
SULF2		LRRCC1
STC2		ROPN1B
MTLN		BMPER
CHAC1		KCNN3
EFHD2		AKR1C1
PCYT2		IFNA1
ABTB2		BNIP3L
TPI1		ELOVL2
COX6A1		ZFP2
OGDH		ZNF385B
PRELID1		SCNN1A
IGFBP4		RAB27B
SFXN4		CCDC171
WDR18		CXCR4
SCGN		PLCL1
USH1C		STEAP4
RASGRP3		PDGFRA
ENC1		RAD51AP2
GAPDH		BTBD8
CREB3L1		CYS1
ABCC8		HRK
CCDC86		FEV
NGEF		NRSN1
NDP		CHRNA5
GALNT18		C4orf47
MRPS34		SCN5A
SYNGR2		TSPAN2
IMP4		AVIL
SGK1		TAS2R3
GCAT		TSHR
WNT7B		LRRTM4
TMEM64		CCDC110
FARSA		MROH2B
UBE2M		SELENBP1
PLPP4		SPOPL
EIF4EBP1		SYNE2
YRDC		CER1
FAM43A		CPB2
TUBB2A		IL1A
C11orf53		ABCA5
PTGES2		IL20RA
LIF		PDE5A
FCN3		MEGF6
COX7A2		C4orf50
PRDX5		SLFN5
BAG6		SNAI1
SDF2L1		ELOVL7
COX6B1		CYB5R2
STAR		ACOT12
POP7		ZAR1
SF3B5		PKP2
MRPL34		BEND4
PFKP		SLC12A1
CPVL		GRID2IP
ZDHHC22		CDS1
TMEM208		CLEC2D
STPG2		VSTM4
ATP1A1		C12orf56
MXRA7		CACNA2D2
GAL		ZNF727
HIVEP3		NPY
HS6ST3		PPP1R42
EIF5AL1		CNTNAP5
POU2F3		S100G
XDH		CLMN
NDUFAF8		SYT4
IL17D		P2RX7
GET3		USP17L2
NDUFB9		N4BP2L1
STEAP3		AQP1
MRPL21		HECA
COX7B		MED12L
COX5A		C1orf105
NDUFB7		LGR5
CD320		PRRX2
TIMM13		TSPOAP1
NDUFB11		ESYT3
TNFRSF10B		LMNTD1
RUVBL2		CEMIP
SLC25A39		GGTA1
CENPX		C1orf146
DUSP4		HHIP
CSRNP1		CILP
EIF6		UPK1B
PKM		PCDH1
UPP1		LRRC2
SLC25A10		METTL24
CNTNAP3		OR1N1
CCN1		CIBAR2
PRADC1		CES3
SRXN1		IL5
ERCC2		XPNPEP2
FKBPL		GPR50
LYPD1		PEG3
PHB		OPRM1
PLK3		CDC7
ELOB		OR52I1
DDX49		KCNC1
MARCHF4		DNAH11
TLL2		KIT
SNRNP25		INSM2
ROMO1		GRIA2
PRMT1		KBTBD12
MANF		ALDH1A3
CLTB		RELN
CPTP		KLF9
NDUFS6		FBP1
DACH1		PXDNL
ALDH1B1		COL14A1
RHPN2		ATP13A4
MRPL24		FRG2C
NUAK2		PNMA2
CAVIN2		IGDCC3
C19orf53		HPCAL4
TIMM50		TMEM26
EXOSC4		ASIC4
SLC25A11		KCNJ1
KRT18		CHRNB4
TENT5B		SIX2
MPV17L2		TIGIT
ECHS1		LRP4
ATF3		RAD21L1
TUSC2		DDC
ISOC2		PRPH
APRT		SERTM2
AURKAIP1		PTH1R
DUSP5		DEPTOR
CLPTM1L		PPP1R16B
TMX2		HR
COA4		NSG2
DCXR		ALK
C4orf48		NRG3
S100A16		DUXB
NDUFS8		RPH3A
MDH1		GGT5
NDUFAB1		NAA11
GFPT2		NRIP1
MGLL		NXPH2
IMP3		OR1L8
CLCNKB		CCL21
YARS1		PAX5
TUFM		CHRM2
DHCR7		RNF125
SPSB1		LMO3
CIAPIN1		FAM228A
CCN2		PLAG1
F2RL1		CFAP221
ZNRD2		MAP7
NPM3		DRC1
CSRP1		TTC29
ACO2		ALS2CL
TMEM147		SLC18A1
MPDU1		CGNL1
SNHG32		CCDC54
COX8A		MAN1C1
NIBAN2		UPB1
BOLA3		KIF26A
NOP10		AADACL4
ACTG1		TMIE
SHROOM2		ASPN
AP1S1		LIX1
RPUSD1		CUX2
FAM83G		AGBL1
FAU		FPGT-TNNI3K
MUL1		GBP4
LONP1		RPS6KA5
MDH2		TRPM3
TM7SF2		GRIP1
ZHX2		SEMA3G
ATP5PF		CNTN5
DAXX		SYT9
NDUFA4		DLK1
SYT17		IL31
PGAM1		NMU
TIMM10		PTGIR
HTR1E		SAMD11
UQCRFS1		CXCL12
POLDIP2		OR1N2
BAG1		NT5C1A
MAGEA10		CPNE8
ANKRD52		DBH
GOT2		OPRD1
POLE4		ADAMTS17
CRABP2		C11orf96
MICOS13		BCL2A1
C11orf87		PATE4
EPHA2		SLC6A2
JUN		NPY2R
MRPL17		GAS1
SMPDL3A		BEGAIN
NAXE		DRGX
F2R		NPR1
S1PR1		GABRB1
IDH3G		LRRC74B
H4C11		CRYBA2
SERTAD1		WNT6
IDH3B		ERICH3
BTBD11		ACSM4
PSMB5		SCN11A
GPM6A		STON2
PRDX2		NGFR
MICA		RTL1
ATP5ME		CYP46A1
MRTO4		VSIG10L2
RNF144B		JAKMIP1
TOM1L2		KCNQ2
F2RL2		GABRA4
NCR3LG1		MYCN
STOML2		CHRNA3
EMC7		F13B
CBS		ASCL1
SHMT2		SPTSSB
METTL26		OR1J2
FAM207A		ADRA2A
HES1		NEUROG2
COPE		SHISA6
PGAM5		BFSP2
SCAND1		MBL2
NTSR1		DOC2B
UBL5		OLFML1
COQ9		CYP8B1
KIRREL3		ADAMTSL2
FKBP4		HLF
GSTP1		VIPR2
IFRD2		PROKR2
VSTM2L		DIO3
TYRP1		ST8SIA6
MRPL28		SLC35D3
NDUFB10		SLC26A5
MARS1		LINGO4
TBRG4		IGF2
SLC7A8		OVCH2
NUDT8		HTR3B
PSAT1		RBMXL2
VTN		SIRPG
ATAD3A
MRPL36
AUP1
LITAFD
GAMT
PLIN3
FADD
RRP9
COX4I1
ITGA5
AK1
CHN2
SRPRB
FOSL2
ANKRD1
TMEFF2
RFLNA
NOC2L
MBOAT7
NEFL
PPP2R1A
SIK1B
GYS1
ADRM1
FHL2
SYNGR3
CITED4
TBL3
PGK1
CCND3
NME3
PFN1
COX7C
SSNA1
FRK
SLIRP
PARD6A
NAA38
SLC35B2
POLR2I
G6PC3
NECTIN2
NDUFA2
CTXN1
RRS1
EBP
KATNB1
ATP5MF
PLEKHO1
MIPEP
RPS29
SPOCK3
CD151
SLC25A19
CCDC85B
LRRN2
VPS25
PLEKHJ1
ATP6V1F
REEP2
DHCR24
C12orf75
VDAC1
SDHB
CDKN2A
HK1
RPS19BP1
RRP7A
POLR3K
WDR46
SPARC
H2AJ
NTHL1
SNCA
ATP6V0E1
RITA1
ACLY
KIFC3
WDR38
ALG3
UCHL1
PTMS
ATP6V0E2
PSMD3
GPI
FIS1
ATG101
NDUFA8
ALDOA
NEFH
NDRG2
DUSP14
TOMM22
BHLHE40
SERPINB2
NAT14
VASP
PVR
CHST10
ALDH4A1
TNS4
GADD45GIP1
CUEDC1
MAOB
REPIN1
SIGMAR1
DPM3
ITPA
TMEM63B
RRP12
LSM10
RNF25
ST3GAL4
RPL18A
ECI1
RAB32
JTB
ARL4C
BYSL
CCDC167
PARVB
RGS13
TST
MRPS2
ACOT2
FXR2
HTR4
METRNL
OXLD1
MCAT
MRPS7
CORO2B
APEH
ARPC4
NDUFS5
URM1
BOP1
AP2M1
POLRMT
AP1B1
CMBL
POU3F2
NACC1
MLF2
PCCB
GPX4
TMED9
DCTPP1
PSMD8
RPS28
YIF1B
CCDC137
HSPE1
ATF4
RNF126
POLR2F
EZR
C1QBP
MRPS26
TRAF4
NUDT16L1
UBE2S
PSME3
SNRPD2
COPS9
CLPP
TMEM120A
PHLDA3
NECTIN4
MRPL4
RPL36
GATM
NDUFS3
LETM1
COA3
JPT1
PSMD2
P3H2
RPS19
HECTD3
ALDOC
TFPI2
MYDGF
TNFRSF10A
IL12A
TUBB4B
RPS15
NDUFB2
COL11A1
NCLN
KLHDC3
CUEDC2
SLC35F2
NCDN
DDX41
CDH7
RPL8
PYCR1
ARMC6
CDK4
FASTK
PSMC3
SLC25A3
PADI2
VPS28
TMEM132A
YIF1A
SZRD1
ABHD6
SLC25A5
C9orf152
GPS1
RPL18
PEF1
RAB5IF
CHCHD2
RPS2
SLC25A4
RPS5
PIN1
CALR
NIPSNAP1
HDHD5
SLC35A4
NDUFAF4
COL6A1
DDX28
ICAM5
NMB
FLAD1
POLR2L
APH1A
G0S2
LRRC59
PITHD1
VDAC2
MARS2
AKR1B1
FAHD1
IL11
LAMP5
C7orf50
RANBP1
FAM174C
TMEM109
NDUFB1
USP5
RPS26
FH
SNU13
BCAN
ALAS1
TUBB4A
C16orf91
ETV4
OPTC
B4GALT3
DUS3L
BANF1
DUS1L
DUSP6
S100A6
AEN
IRX3
NME4
POLR1G
PA2G4
SPINK13
TMSB4X
ANTKMT
MYL6
NOP16
GLRX5
VEGFA
EEF1AKMT4
C9orf16
H4C2
WDR77
TRUB2
H3C1
HAX1
CNDP2
RHBDD2
STARD8
CDR2L
UQCC2
PSMB4
AMOTL2
UQCR11
ZCCHC3
RPLP2
DAPK3
SYT13
ATP5F1A
COX14
CSDC2
NOL6
MGST1
RPLP0
PRMT5
PUF60
RPL29
MRPL15
PSENEN
ATP5MK
RPS16
RPL27
PITPNM1
COASY
PRDX6
AHCY
TACO1
CYCS
THOP1
EDF1
SEC61A1
ENDOG
LGALS2
PDF
TOMM40L
SNX17
CCDC71
PES1
TRAP1
BCL2L1
SNRPC
PHGDH
AAMP
PORCN
MAP3K15
PSMA7
DDX56
MMP1
P3H4
MRPL14
RPL35
ME3
GLDC
UBA52
DUSP1
CHPT1
KCNJ2
DMAC1
DPM2
OAF
NUBP2
BRMS1
S100A2
ACOT1
PRKAG2
ADPRS
CCDC22
WLS
GRIK3
SNRPB
MMACHC
NDUFV1
EXOSC5
NUDC
TXN
DAD1
SHMT1
RPS14
CFL1
IL33
NCBP2AS2
UBB
NXPH4
PHB2
ACAA1
CDCA4
PHPT1
SLC25A1
LAPTM4B
GLA
SLC9A1
UROD
EPN3
RPSA
CDC34
PSMD13
BLOC1S4
RPS21
DBN1
XBP1
PGD
TRMT1
FADS2
NR1H2
TXNL4A
SERINC2
MFSD3
ALYREF
FAH
MFSD2A
HHLA2
NSDHL
EIF3CL
PEMT
ABHD12
HMBS
YIPF2
MRPL54
H4C14
STIP1
CLPTM1
ISCU
MCRS1
SV2A
OTUB1
ATP6V0D1
EBNA1BP2
MTCH1
FAM135B
H4C1
MYC
WIPF3
TAGLN3
REX1BD
SLC3A2
KTI12
GPC1
B3GAT3
MRPL49
GPR157
MDGA1
TWNK
LAMA1
HBEGF
LAMTOR4
TMEM203
MYBBP1A
VPS18
ACTA2
CKAP4
KCNN4
TSPAN1
MRPL20
PTDSS1
TSSC4
LAMTOR2
GALK1
EMP3
RPL26L1
RELL2
HRCT1
C1orf53
CERS2
ZNHIT1
B4GALT2
TMEM52
NECTIN1
ATP5PD
RPL39
HCCS
TUBB
RNF181
ATF5
NDUFA12
MPC2
RPS6KB2
PRR7
ERCC1
RAB35
RPS11
MRPS23
PSMB6
PSKH1
CCT3
RPL38
ORAI1
OAZ1
WDR4
TAGLN2
LSM7
ODC1
TUBG1
HYAL2
EFTUD2
LSM4
JSRP1
C20orf27
ZNF408
RPL13A
NOCT
ABCF3
AHSA1
SCARB1
HINT2
COX17
TMEM160
CD276
RUSF1
TRMT112
MTA2
SSR4
TWF2
CCT7
PSMB7
DPP3
PSMB2
NR2F6
SDHC
EIF3C
SAMM50
LRFN4
IMPDH1
THAP4
S100A3
IRAK1
RPP21
LAMA4
SF3B4
BCAP31
SLC27A4
USB1
H3C13
SLC35A2
DBNDD1
CTU1
RFXANK
RAB5C
ELOVL1
MRPL57
PYGM
H2BC12
MRM1
CCDC124
TSPO
PCSK1N
NOP56
CDK5
SDC1
NHP2
CHCHD5
TIMM17B
CLYBL
PPIC
PGM1
TMED1
SSR2
PPP4C
ARF1
TUBA1A
RNASEH2C
PAPPA
PRDX4
PGP
CREB3
DDN
ALKBH7
CDKN2AIPNL
ARFIP2
MAGEC1
TMUB1
TXNDC17
MAMLD1
FEM1A
CDC37
SNRPG
ALG1
WNK2
SRRM3
HS3ST5
GALE
COX7A2L
HSPA1B
SCNM1
STUB1
CAPG
CENPV
RTL8A
SPCS1
MICB
TXN2
MAGEH1
PSMG3
TRMT61A
GSTT2B
ADM
YJU2
TRIB3
PPP1R35
VKORC1
UBXN6
NAA10
MSRB1
MED8
UBL4A
C1orf122
HIC2
MTX1
ENTPD6
NDUFB5
ATAD3B
FAM234A
H4C8
LONRF2
FST
GSDME
CYB5R1
TTLL12
GCDH
GPAA1
NDUFC1
MRPL33
H4C3
RASL10B
HSPB1
ATP5F1E
DAND5
RPL37A
NTMT1
BID
NDRG3
SH3GL1
GEM
MAGEA12
AARS1
PPAN
MRPS16
PCBP1
NXT1
PLAAT1
PDRG1
POLR2E
FBXW5
IDH2
SLC17A5
CADPS
SERF2
WDR1
BUD23
MAP2K2
TSR3
SLC25A13
PNP
TRMT2A
CAPNS1
H2AC16
NDRG4
MRPL43
FHOD3
RHOT2
H3C6
EIF2B5
AKT1S1
NEDD9
GNB2
DYNC2I2
ITPRIP
RPLP1
TMEM205
ACOT7
UQCRH
ZBTB7B
SMOX
RAC3
MRPL52
DPAGT1
LANCL3
PNKD
MRPL58
RTL8C
MZT2B
SYT12
NDUFA1
ISG15
H2AZ1
RPS27
SHPK
NOSIP
C15orf39
CS
RNF167
PAFAH1B3
DDX54
RNF40
TCTA
KIAA1671
APOO
GABARAP
UCP2
JPH2
NDUFAF3
RBPMS2
NUDT22
SLC9A7
TOMM34
FIBP
SCN1B
RPL13
PFDN2
PI4K2A
FPGS
PNPO
HINT1
KIF1C
CMKLR1
GAS6
DGCR6L
HM13
UQCRHL
FDPS
SARS1
RHOF
DNPH1
SMIM26
AIMP2
RAB1B
GRWD1
TAGLN
DESI1
HLA-C
KIAA0040
GNG11
BCS1L
MRM3
AGTRAP
SMYD5
HSPA9
TMEM258
PDHA1
CHMP6
RPN1
COTL1
AIFM1
PMVK
ITGB5
JMJD6
MRPL27
JOSD2
DLST
GBA2
ATP5MC2
PFKM
DNAJC30
MAPKAPK3
RCC1L
PLCD3
TSPAN12
FAM222A
ELOF1
TLCD1
ATP13A1
XYLT2
TUBA1B
DHX37
MVB12A
ZNF385A
PPP1R37
TRIM28
SNX22
MRPS18A
MFSD5
KCTD17
ABHD11
GUCD1
CD58
CBR1
GPC3
PPIB
FBXL19
SEC61G
PRKAR1B
FJX1
NF2
PLEKHB2
GFER
EIF3G
ISYNA1
ATP5F1C
BSG
PDGFA
KCNK1
CHID1
FBXO10
PLPP2
ISG20L2
ACP3
SRF
POLR1C
BCL2L12
MAGED1
AKAP1
NLE1
SLC46A3
M6PR
CLEC11A
EMC4
ADORA2B
HNRNPAB
ABT1
NT5DC2
PDLIM7
RPS3
AP2A2
CDK2AP2
MGST3
PRPF19
ZNF787
FSCN1
OSBPL10
PID1
UBA1
DIPK1B
PLAC1
DRAP1
ZDHHC9
SEMA5B
NDUFC2
SRA1
FSTL3
VPS37D
SCD
CDIPT
DNAJC11
APOL2
RRP1
REXO2
GSS
H3C12
GTF3A
TUBB6
PIH1D1
NT5C3B
DUSP23
SEC13
SLC2A1
CAPN1
ANAPC11
KRT80
SDHAF1
SH3BP5L
GPT2
SLC5A6
TMEM186
H3C7
KNOP1
PRSS23
FKBP8
MAP3K6
SELPLG
SLC4A2
COPZ1
CIAO2A
NUDT1
EHD1
CSK
GSTO1
MANBAL
ZC3H12A
RPL9
SPRYD4
MSN
DDB1
COLEC12
QPCTL
POPDC2
PSTPIP2
TM2D2
HMGA1
HIGD2A
SPR
MMP17
ASPHD1
UXT
NQO2
RPL32
GSTK1
MAF1
RPL17
ALKBH4
ATIC
SAT2
TNFRSF9
TARS2
BAX
FCRLB
OPA3
SENP3
RAD23A
EHD4
CD2BP2
H2AC13
RRAGD
STRADB
AKR1A1
GIPC1
RUVBL1
RAVER1
TMEM11
NDUFB8
EMG1
ELMO1
ZFYVE28
GRHPR
GADD45A
PWWP2B
COPG1
VCP
CHMP1A
TRAPPC1
PMPCA
GRPEL1
LYNX1
BUD31
METRN
SFXN5
POLR2C
UBIAD1
METTL1
XRCC6
CAVIN1
U2AF2
NT5E
STK40
SCAMP5
TRPV2
UQCC3
ZNHIT2
LGALS1
TRAF7
HSPA5
COMMD5
CADM4
RFNG
TMEM120B
TALDO1
F10
TTC39A
IRF2BP1
MRPS21
TADA3
NDUFS2
CRAT
GHITM
TMEM141
TMEM250
SMAD7
EIF4A3
FKBP1C
CBSL
RAN
EIF1
FAM162A
PUS1
SGTA
HSP90AB1
ALKBH2
SMAP2
CNN2
SELENOM
SLC19A1
CDK9
H4C13
GARS1
SLC35B1
FTSJ1
P2RY11
H2AC12
ZNF598
RPS27L
SERTAD3
SLC50A1
TRIAP1
NTRK3
SLC39A13
RAB30
ARF3
TMEM127
RPS13
MIEN1
UCK2
TRAPPC2L
H2AC21
PTCH2
ERAL1
CENPB
BET1L
H2BC14
S100A11
SF3B6
MRPL11
YKT6
NCS1
ABR
UNC45A
ETFB
PRELP
SERPINB7
SIRT6
SPHK2
NRSN2
H2BC10
SLC6A8
ZMYND19
BEND3
TEX264
LRRC61
MVD
UBTD1
H2AC18
LAGE3
RPP25
H4C12
C8orf82
SEC61B
VWA5B2
JAGN1
PDCD11
MTFR1L
PICK1
LHB
RAB6B
TRIM55
CTSC
FBXL15
HGS
WDR74
SDF4
TMEM177
KDELR1
FOS
CCDC107
H3-2
PRDX1
CORO1A
ACTR1B
MYH9
LMAN2
RPL28
GUK1
DNAJB1
POMP
NELFB
PRCD
BABAM1
HSPA8
FLNA
RPL35A
HAND1
MVK
ENO3
KHSRP
NDUFB4
SOD1
POLR1A
URB2
RPL41
RPL26
PPIA
COMMD6
ZDHHC12
SLC12A7
DLL3
MRPL55
UBE2O
UBAC1
CNTFR
HGH1
ZNF628
H2BC3
GSR
TIMM23
PSMC5
GEMIN4
GNPDA1
GRAMD1A
ANKRD34A
MITF
H2BC15
CHCHD6
NME2
PPP1R16A
ARFGAP1
H3C10
ATPAF2
ACTR1A
C19orf25
TARBP2
SCAF1
SF3B2
HMOX1
SDF2
PSMD11
MAEA
GMPPB
FUOM
PPRC1
CTU2
TEAD4
ZDHHC18
RABEP2
ARPC1A
H3C3
ATP6AP1
FN3K
ADIPOR1
RBM42
LURAP1
TMEM129
TGFBI
LRWD1
PARK7
ZNF668
MAP3K21
GATB
INTS5
POLE3
G6PD
CD63
GAR1
AHCYL1
NTN4
SUSD6
UBQLN4
CCDC51
SPOCK2
MYL6B
ZNF622
POLD2
AMBP
PRKCSH
CTSL
MFN2
PPDPF
P3H1
NAGPA
DHX30
TP53
TBCC
JPT2
HPS6
PLPPR3
RPL30
PGLS
WFS1
PCGF1
AK4
MRPS15
PIGS
GPX3
HADHA
RPL24
PPP6R1
ARF4
TSPAN17
ATP5PO
RPL10
EIF4H
HAGHL
MPP4
MSMO1
SLC6A6
RPS3A
EDC4
HDDC2
SH3BP5
ABCC3
KLF16
ALDH16A1
ANO4
COMT
NOLC1
AKT1
UBC
BLCAP
SSR3
UCK1
SMIM4
SMCO2
ABCG1
RPUSD2
ATOX1
NMT1
ABHD4
ANK1
MYOF
PXN
PNO1
OXA1L
CTH
RPL12
SIRT4
DDR1
SEC24C
THAP11
TOR2A
RPP25L
THAP7
SLC35F3
ATP5MJ
RCL1
PYGB
SUMO3
CORO1B
EIF1AD
FUCA2
ATP5MG
MLX
RPL19
ARL16
CFAP20
ATG4D
AFG3L2
PTBP1
SPOCD1
PTPA
PKDCC
DCC
RCE1
H1-4
SLC45A3
LIMK1
WARS1
PEX16
NDUFV3
MRPL40
H2AC14
DOLK
JUNB
PWP2
ZBTB22
RNF7
SEC23B
TELO2
DMAC2
ABHD17A
ZMAT5
H3C11
ENTR1
FBXW9
WDR55
TGM2
H4C5
JMJD8
CD99L2
SPRYD3
SIAH2
YIPF3
B3GALT6
H1-2
ECSIT
MSTO1
LMNA
SNRNP40
TSPYL1
MRPS17
RPL27A
YDJC
TGFB1
DAP3
PLAUR
TSPYL4
ERGIC3
C11orf24
CHCHD1
LARS2
MRPS11
IPO13
PRPS1
RPS15A
CINP
PNPLA4
COPS6
STX10
PGAP6
TUBB2B
UTP4
MOCS3
SLC35F6
SSBP1
UBE2Q1
ABCC1
SERPINH1
SF3B3
UGT8
DYNC1I1
KDM2A
ASCC2
DOHH
OGDHL
UBE2I
BEX2
IMMT
CYFIP2
NAGLU
SH2D5
MINK1
DYNLL1
KRT10
RTL8B
TMEM158
ERRFI1
SF3A1
TPRG1L
PAFAH2
KLHL18
TMEM115
VLDLR
TNKS1BP1
BBC3
TMEM101
PDAP1
ITGA3
NUP93
MLLT11
SCYL1
PSMB1
DLAT
CMTM3
MLST8
GMEB2
COQ3
MTHFD2
BORCS6
ZBTB47
EEF2KMT
PFKL
PTRHD1
TBCD
DOCK2
CRYBB3
TOE1
DNAJC5
MPG
RRAGA
CBX6
HMCES
BHLHE41
LMF2
MARCKSL1
TENT5A
H2BC11
CRELD2
USE1
E2F4
H2BC9
MRPL47
FLNC
GBA
MIDN
UCKL1
RHBDD3
H2AC8
SLC7A1
SFXN1
VAT1
NRBP1
PCNX3
GSK3A
TMEM259
TEF
TMEM219
RPL3
CCNQ
SLC9A3R1
GPR108
DRG1
ST8SIA4
H2BC8
DAZAP1
MPI
POLR2G
GSPT2
MOSPD3
TBCB
SMPD1
PLD6
CSAG1
L3MBTL2
IRX5
ASXL3
SYNJ2
PPP5C
MIEF1
EEF2
PAXX
TECR
MED16
SFXN2
RPL39L
IVD
INTS1
NEFM
GTPBP3
NSUN5
MAGED2
H2AC4
RACK1
H2BC7
MTHFD1L
DCTN3
UQCRC2
PITPNC1
HACD1
APEX1
SMIM29
H2AC20
TNC
P3H3
CDC25A
SLC20A1
RPS12
PIANP
NDST1
SBF1
AP1M1
FDX1
LRRC47
NPAS3
BCKDK
HOMER3
GEMIN6
EID2
ABCC5
ZBTB17
CNP
TMEM183A
KCNAB1
SERPINF1
H2BC21
TIMM17A
UQCRB
SLC25A22
TMEM161A
DRAM1
POMGNT2
FLOT2
RPS20
COX6C
CHAC2
ASB6
TIMM29
SPRED3
RABEPK
RPL23A
GMIP
H1-3
CTSD
TMSB10
ZDHHC3
ZNF672
PIM2
SYNPO
SPATA2L
SDSL
DPP4
MAP3K11
MRPS5
WDR54
PEX14
ELAVL1
RAE1
EOLA2
PPM1F
UFSP1
ZNF574
ABHD14B
GABARAPL1
FXN
ELP6
SMIM12
VPS51
GALNT16
RPL15
RBM10
CHMP4B
FAAP100
ARMC5
SELENOH
CDPF1
CLPB
SLC31A1
TMEM119
DPP9
H2BC17
COA6
DDX19A
CNN3
C1orf74
SLC25A42
TUBGCP2
POLR2J
TMEM151B
NSMCE1
POLR3H
PRPF6
PARS2
EMC8
CDK16
CHPF2
ARAF
RRP36
AVEN
CIB2
ABCF2
H3C8
SMTN
SLC25A20
CCDC28B
SOX13
HOXC5
TSPAN4
PPP1CA
[truncated: 33 more rows]

## Sheet: D1 v PBS 
ensemblID	geneName	log2FC.D1_vs_T	FDR.D1_vs_T	PF_FC1_FDR_0_01.D1_vs_T	PMID: 32075919
ENSMUSG00000026628	Atf3	-1.72225	2.34648e-06	down
ENSMUSG00000039384	Dusp10	-1.04149	3.46416e-09	down
ENSMUSG00000090877	Hspa1b	-1.28204	0.00126924	down
ENSMUSG00000026826	Nr4a2	-1.88892	6.28558e-10	down
ENSMUSG00000001964	Emd	-1.01035	0.00026778	down
ENSMUSG00000028341	Nr4a3	-1.03792	8.59461e-05	down
ENSMUSG00000028172	Tacr3	-1.25184	0.00186344	down
ENSMUSG00000026822	Lcn2	1.02296	0.00581763	up
ENSMUSG00000037868	Egr2	-2.27358	3.64474e-17	down
ENSMUSG00000042622	Maff	-1.51992	1.28589e-09	down
ENSMUSG00000044786	Zfp36	-1.32333	2.76513e-13	down
ENSMUSG00000021831	Ero1l	-1.18998	0.00172116	down
ENSMUSG00000021250	Fos	-1.85935	1.67718e-10	down
ENSMUSG00000027358	Bmp2	-1.0318	0.000120668	down
ENSMUSG00000052684	Jun	-1.22152	3.87259e-08	down
ENSMUSG00000003545	Fosb	-1.79228	2.96721e-06	down
ENSMUSG00000023034	Nr4a1	-1.94255	1.46e-11	down
ENSMUSG00000024190	Dusp1	-1.61836	2.28124e-08	down
ENSMUSG00000001627	Ifrd1	-1.05921	8.02804e-08	down
ENSMUSG00000020423	Btg2	-1.2915	7.49339e-09	down
ENSMUSG00000028967	Errfi1	-1.12661	1.05e-07	down
ENSMUSG00000038418	Egr1	-1.9696	1.47565e-20	down
ENSMUSG00000032501	Trib1	-1.03337	9.90363e-07	down
ENSMUSG00000061186	Sfmbt2	-1.03986	0.000509939	down
ENSMUSG00000045903	Npas4	-1.55087	9.75982e-05	down
ENSMUSG00000053560	Ier2	-1.28993	0.000269693	down
ENSMUSG00000022602	Arc	-1.32148	0.00177444	down
ENSMUSG00000003032	Klf4	-2.03872	1.39778e-15	down
ENSMUSG00000022893	Adamts1	-1.21855	4.71336e-06	down
ENSMUSG00000071341	Egr4	-1.48931	1.41545e-07	down
ENSMUSG00000027832	Ptx3	-1.34963	0.000499698	down
ENSMUSG00000034936	Arl4d	-1.25427	0.000262609	down
ENSMUSG00000029659	Medag	-1.00407	0.00895865	down
ENSMUSG00000056749	Nfil3	-1.2416	0.000259828	down
ENSMUSG00000053475	Tnfaip6	-1.01539	0.00507721	down
ENSMUSG00000024042	Sik1	-1.29906	3.4022e-05	down

## Sheet: D3 v PBS
ensemblID	geneName	log2FC.D3_vs_T	FDR.D3_vs_T	PF_FC1_FDR_0_01.D3_vs_T	PMID: 32075919
ENSMUSG00000022211	Carmil3	1.03302	0.000271313	up
ENSMUSG00000058145	Adamts17	1.36218	3.19866e-18	up
ENSMUSG00000027313	Chac1	1.17601	3.40036e-07	up
ENSMUSG00000026888	Grb14	1.08158	1.95049e-07	up
ENSMUSG00000039384	Dusp10	-1.19474	3.74483e-13	down
ENSMUSG00000036882	Arhgap33	1.14825	6.21965e-10	up
ENSMUSG00000033174	Mgll	1.02708	1.06581e-10	up
ENSMUSG00000034164	Emid1	1.08275	6.13492e-05	up
ENSMUSG00000025221	Kcnip2	1.18179	5.61529e-08	up
ENSMUSG00000053963	Stum	1.3241	1.13326e-10	up
ENSMUSG00000020096	Tbata	1.4313	8.89673e-07	up
ENSMUSG00000090877	Hspa1b	-1.05662	0.00149377	down
ENSMUSG00000003934	Efnb3	1.17941	3.20101e-14	up
ENSMUSG00000026826	Nr4a2	-1.0828	0.000228569	down
ENSMUSG00000021721	Htr1a	1.19553	6.14292e-05	up
ENSMUSG00000035206	Sppl2b	1.07005	8.51259e-05	up
ENSMUSG00000046607	Hrk	1.12764	1.90857e-05	up
ENSMUSG00000043635	Adamts3	1.05701	1.00815e-05	up
ENSMUSG00000031698	Mylk3	-1.52965	4.10838e-06	down
ENSMUSG00000015879	Fam184b	1.06842	1.4663e-14	up
ENSMUSG00000073433	Arhgdig	1.24366	1.91839e-09	up
ENSMUSG00000040972	Igsf21	1.0971	3.27948e-05	up
ENSMUSG00000001964	Emd	-1.01392	2.13471e-05	down
ENSMUSG00000040699	Limd2	1.18945	1.42351e-05	up
ENSMUSG00000056973	Ces1d	-1.24383	3.14271e-09	down
ENSMUSG00000040136	Abcc8	1.44397	2.92968e-14	up
ENSMUSG00000029581	Fscn1	1.01839	4.51665e-07	up
ENSMUSG00000007682	Dio2	-1.40869	1.08335e-08	down
ENSMUSG00000028172	Tacr3	-1.13124	0.000686029	down
ENSMUSG00000051243	Islr2	1.23523	6.21601e-06	up
ENSMUSG00000027107	Chrna1	-1.37351	4.5839e-05	down
ENSMUSG00000049649	Gpr3	-1.18289	0.000138344	down
ENSMUSG00000021701	Plk2	-1.0152	0.000107686	down
ENSMUSG00000014813	Stc1	-1.18225	0.000722569	down
ENSMUSG00000029121	Crmp1	1.11634	2.52827e-09	up
ENSMUSG00000041324	Inhba	-1.25093	0.000110839	down
ENSMUSG00000041939	Mvk	1.08712	0.000121853	up
ENSMUSG00000057897	Camk2b	1.05853	9.74809e-12	up
ENSMUSG00000037843	Vstm2l	1.23359	4.74169e-05	up
ENSMUSG00000036067	Slc2a6	1.09931	5.06353e-05	up
ENSMUSG00000032012	Nectin1	1.04865	2.13428e-07	up
ENSMUSG00000022836	Mylk	-1.21018	8.07191e-05	down
ENSMUSG00000079598	Clec2l	1.14705	2.1212e-06	up
ENSMUSG00000025665	Rps6ka6	-1.0341	0.000771842	down
ENSMUSG00000041642	Kif21b	1.01978	1.21962e-10	up
ENSMUSG00000050711	Scg2	-1.54307	1.23314e-06	down
ENSMUSG00000047139	Cd24a	1.02206	6.43984e-11	up
ENSMUSG00000040907	Atp1a3	1.16774	2.18895e-09	up
ENSMUSG00000084890	A830036E02Rik	-1.92466	1.39822e-11	down
ENSMUSG00000062380	Tubb3	1.39834	1.98588e-09	up
ENSMUSG00000038020	Rapgefl1	1.15115	3.35513e-08	up
ENSMUSG00000021594	Srd5a1	1.12669	3.52934e-11	up
ENSMUSG00000018012	Rac3	1.00049	0.000170606	up
ENSMUSG00000055409	Nell1	-1.001	1.13053e-05	down
ENSMUSG00000032936	Camkv	1.10113	1.09079e-10	up
ENSMUSG00000026822	Lcn2	-1.11014	0.00022274	down
ENSMUSG00000048482	Bdnf	-1.35395	5.25855e-05	down
ENSMUSG00000053846	Lipg	-1.35846	5.41364e-05	down
ENSMUSG00000067279	Ppp1r3c	-1.09066	3.95748e-06	down
ENSMUSG00000037416	Dmxl1	-1.22832	5.58783e-06	down
ENSMUSG00000052135	Foxo6	1.26277	9.80233e-05	up
ENSMUSG00000052026	Slc6a7	1.49687	1.1186e-08	up
ENSMUSG00000024186	Rgs11	1.35925	1.33338e-10	up
ENSMUSG00000031391	L1cam	1.0194	6.47443e-09	up
ENSMUSG00000055805	Fmnl1	1.03116	8.26182e-11	up
ENSMUSG00000024261	Syt4	-1.31993	2.74729e-05	down
ENSMUSG00000028931	Kcnab2	1.14531	1.44188e-06	up
ENSMUSG00000030905	Crym	1.4948	9.41012e-13	up
ENSMUSG00000020635	Fkbp1b	1.03937	4.00537e-12	up
ENSMUSG00000052374	Actn2	1.28928	9.12622e-20	up
ENSMUSG00000021943	Gdf10	1.36668	5.01099e-14	up
ENSMUSG00000032487	Ptgs2	-1.00079	0.00467078	down
ENSMUSG00000048826	Dact2	1.14781	1.41516e-05	up
ENSMUSG00000026765	Lypd6b	1.3074	4.73634e-24	up
ENSMUSG00000026107	Nabp1	-1.02435	0.000186256	down
ENSMUSG00000042622	Maff	-1.02055	1.93794e-05	down
ENSMUSG00000054204	Fam150b	-1.93582	3.03727e-10	down
ENSMUSG00000044352	Sowaha	1.10413	3.40696e-14	up
ENSMUSG00000038463	Olfml2b	1.40884	1.67114e-10	up
ENSMUSG00000054889	Dsp	1.65588	1.35513e-14	up
ENSMUSG00000009292	Trpm2	1.06439	3.91558e-14	up
ENSMUSG00000071317	Bves	-1.28484	2.6956e-05	down
ENSMUSG00000027004	Frzb	1.11827	1.85036e-08	up
ENSMUSG00000024617	Camk2a	1.01706	1.52771e-10	up
ENSMUSG00000049112	Oxtr	1.29205	4.12295e-08	up
ENSMUSG00000034796	Cpne7	1.03767	4.89119e-08	up
ENSMUSG00000021831	Ero1l	-1.11022	0.000418616	down
ENSMUSG00000042066	Tmcc2	1.00869	6.60788e-06	up
ENSMUSG00000063430	Wscd2	1.04524	3.76826e-08	up
ENSMUSG00000029134	Plb1	-1.09246	3.97586e-08	down
ENSMUSG00000041153	Osgin2	-1.04096	2.27325e-05	down
ENSMUSG00000026841	Fibcd1	1.00444	0.00346024	up
ENSMUSG00000030607	Acan	-1.25895	0.000371444	down
ENSMUSG00000024256	Adcyap1	-1.52316	1.827e-06	down
ENSMUSG00000043557	Mdga1	1.47357	6.88238e-09	up
ENSMUSG00000043460	Elfn2	1.0795	2.54738e-07	up
ENSMUSG00000021250	Fos	-1.00015	0.00036273	down
ENSMUSG00000001985	Grik3	1.01291	1.14824e-11	up
ENSMUSG00000040631	Dok4	1.17377	1.13149e-05	up
ENSMUSG00000075297	H60b	-1.20758	4.12295e-08	down
ENSMUSG00000026726	Cubn	-1.35134	9.10023e-07	down
ENSMUSG00000024873	Cnih2	1.01549	4.37309e-07	up
ENSMUSG00000028909	Ptpru	1.45879	4.31492e-09	up
ENSMUSG00000032911	Cspg4	1.30051	3.923e-07	up
ENSMUSG00000026031	Cflar	-1.10006	3.20741e-09	down
ENSMUSG00000040701	Ap1g2	1.41174	3.52567e-07	up
ENSMUSG00000029361	Nos1	1.20249	2.13024e-19	up
ENSMUSG00000009075	Cabp7	1.14495	2.10961e-06	up
ENSMUSG00000059674	Cdh24	1.2274	2.75498e-09	up
ENSMUSG00000050511	Oprd1	1.24288	7.62494e-08	up
ENSMUSG00000020810	Cygb	1.53232	9.66838e-09	up
ENSMUSG00000071234	Syndig1l	1.22805	7.24261e-17	up
ENSMUSG00000023034	Nr4a1	-1.04641	0.000188521	down
ENSMUSG00000024190	Dusp1	-1.18305	1.61358e-05	down
ENSMUSG00000020423	Btg2	-1.00714	2.0569e-06	down
ENSMUSG00000026452	Syt2	1.38809	2.03856e-10	up
ENSMUSG00000034755	Pcdh11x	-1.22514	0.000190737	down
ENSMUSG00000074505	Fat3	-1.06558	4.92801e-05	down
ENSMUSG00000048988	Elfn1	1.18053	3.40606e-11	up
ENSMUSG00000061808	Ttr	1.21055	3.89063e-07	up
ENSMUSG00000022587	Ly6e	1.14408	2.44587e-21	up
ENSMUSG00000027568	Ntsr1	1.42558	2.47237e-06	up
ENSMUSG00000036111	Lmo1	1.06283	0.000153536	up
ENSMUSG00000003573	Homer3	1.17171	3.88755e-06	up
ENSMUSG00000058886	Deaf1	1.22051	8.30401e-08	up
ENSMUSG00000053626	Tll1	-1.3231	0.000150146	down
ENSMUSG00000062345	Serpinb2	-1.02576	0.000282461	down
ENSMUSG00000029712	Actl6b	1.01581	3.79467e-07	up
ENSMUSG00000026443	Lrrn2	1.10609	8.72607e-05	up
ENSMUSG00000059852	Kcng2	1.23572	1.22166e-12	up
ENSMUSG00000024968	Rcor2	1.31166	4.12295e-08	up
ENSMUSG00000022723	Crybg3	-1.24717	2.34069e-06	down
ENSMUSG00000043415	Otud1	-1.19822	4.08408e-07	down
ENSMUSG00000043857	Mgat5b	1.1649	1.13053e-05	up
ENSMUSG00000062591	Tubb4a	1.00963	3.19058e-10	up
ENSMUSG00000033595	Lgi3	1.66438	3.73703e-20	up
ENSMUSG00000044847	Lsm11	1.0156	4.9354e-15	up
ENSMUSG00000061186	Sfmbt2	-1.17142	4.027e-06	down
ENSMUSG00000020701	Tmem132e	1.04351	1.35978e-06	up
ENSMUSG00000036760	Kcnk9	1.25837	3.30854e-06	up
ENSMUSG00000033578	Tmem35a	-1.06391	6.81648e-05	down
ENSMUSG00000027577	Chrna4	1.44683	4.33443e-09	up
ENSMUSG00000079657	Rab26	1.28766	7.24384e-09	up
ENSMUSG00000031833	Mast3	1.30679	5.94339e-08	up
ENSMUSG00000029151	Slc30a3	1.77088	6.84247e-09	up
ENSMUSG00000018774	Cd68	-1.59126	1.52337e-06	down
ENSMUSG00000017386	Traf4	1.03474	1.68519e-06	up
ENSMUSG00000063446	Plppr1	1.10376	1.35513e-14	up
ENSMUSG00000036192	Rorb	-1.1209	2.42835e-07	down
ENSMUSG00000034891	Sncb	1.11903	3.09329e-08	up
ENSMUSG00000030921	Trim30a	-1.05688	6.90038e-07	down
ENSMUSG00000022208	Jph4	1.22783	3.70264e-10	up
ENSMUSG00000060890	Arr3	-1.42047	6.38792e-06	down
ENSMUSG00000009216	Fam163b	1.02944	1.38434e-05	up
ENSMUSG00000045903	Npas4	-1.0719	0.00211942	down
ENSMUSG00000021803	Cdhr1	1.83493	2.14353e-20	up
ENSMUSG00000025318	Jph3	1.00324	7.62237e-05	up
ENSMUSG00000032548	Slco2a1	1.28527	2.05454e-08	up
ENSMUSG00000045005	Fzd5	-1.01968	2.57631e-12	down
ENSMUSG00000030376	Slc8a2	1.02713	6.73886e-05	up
ENSMUSG00000026821	Ralgds	1.02113	2.65589e-06	up
ENSMUSG00000022103	Gfra2	1.16083	2.13451e-23	up
ENSMUSG00000051323	Pcdh19	1.0559	3.7879e-06	up
ENSMUSG00000029123	Stk32b	1.28433	9.16222e-15	up
ENSMUSG00000026360	Rgs2	-1.21525	4.27238e-06	down
ENSMUSG00000040712	Camta2	1.0194	3.07248e-06	up
ENSMUSG00000074575	Kcng1	1.24505	1.81693e-05	up
ENSMUSG00000015476	Prrt1	1.02731	5.05986e-08	up
ENSMUSG00000003469	Phyhip	1.13751	6.49565e-08	up
ENSMUSG00000022212	Cpne6	1.03148	8.2075e-06	up
ENSMUSG00000021256	Vash1	1.09377	3.93476e-10	up
ENSMUSG00000048776	Pthlh	-1.28547	2.88918e-05	down
ENSMUSG00000059013	Sh2d3c	1.15205	1.9153e-06	up
ENSMUSG00000067931	Zfp948	-1.07691	4.84279e-07	down
ENSMUSG00000030237	Slco1a4	-1.03915	1.79065e-05	down
ENSMUSG00000026494	Kif26b	1.08948	6.06017e-07	up
ENSMUSG00000056413	Adap1	1.08674	9.30944e-08	up
ENSMUSG00000022438	Parvb	1.00825	1.14824e-11	up
ENSMUSG00000058441	Panx2	1.05052	4.46763e-05	up
ENSMUSG00000015568	Lpl	1.25707	1.36728e-14	up
ENSMUSG00000022773	Ypel1	1.17498	1.72271e-05	up
ENSMUSG00000029055	Plch2	1.07398	1.28529e-07	up
ENSMUSG00000063889	Crem	-1.01354	7.07691e-07	down
ENSMUSG00000053310	Nrgn	1.6116	8.12199e-13	up
ENSMUSG00000003974	Grm3	1.5699	1.48164e-33	up
ENSMUSG00000036856	Wnt4	1.22207	9.88696e-06	up
ENSMUSG00000052087	Rgs14	1.02283	1.53265e-06	up
ENSMUSG00000041468	Gpr12	1.23927	8.41146e-07	up
ENSMUSG00000034898	Filip1	1.02598	2.40866e-06	up
ENSMUSG00000036578	Fxyd7	2.02083	3.92347e-16	up
ENSMUSG00000002944	Cd36	1.42336	1.03904e-05	up
ENSMUSG00000048721	Fndc9	-1.4236	2.33653e-05	down
ENSMUSG00000032968	Inha	1.01671	5.14402e-05	up
ENSMUSG00000041617	Ccdc74a	1.25174	6.97334e-14	up
ENSMUSG00000034997	Htr2a	-1.2226	1.85657e-05	down
ENSMUSG00000043843	Tmem145	1.08477	5.72116e-15	up
ENSMUSG00000034570	Inpp5j	1.21879	4.41507e-11	up
ENSMUSG00000006517	Mvd	1.13734	9.22361e-06	up
ENSMUSG00000093536	Smim17	1.07796	1.4663e-14	up
ENSMUSG00000026834	Acvr1c	-1.30876	3.7226e-05	down
ENSMUSG00000022540	Rogdi	1.02875	1.22047e-08	up
ENSMUSG00000000627	Sema4f	1.10442	1.67009e-07	up
ENSMUSG00000004933	Matk	1.06175	0.000152645	up
ENSMUSG00000042045	Sln	-1.30463	9.05254e-06	down
ENSMUSG00000028782	Adgrb2	1.03439	4.15441e-05	up
ENSMUSG00000021587	Pcsk1	-1.42021	3.55579e-05	down
ENSMUSG00000064125	Prr36	1.13225	2.19961e-11	up
ENSMUSG00000032373	Car12	1.45219	3.81495e-09	up
ENSMUSG00000034422	Parp14	-1.02136	7.28277e-08	down

## Sheet: D7 v PBS
ensemblID	geneName	log2FC.D7_vs_T	FDR.D7_vs_T	PF_FC1_FDR_0_01.D7_vs_T	PMID: 32075919
ENSMUSG00000020941	Map3k14	1.07906	1.8365e-05	up
ENSMUSG00000020096	Tbata	1.17304	0.000124085	up
ENSMUSG00000031698	Mylk3	-1.39946	6.24207e-05	down
ENSMUSG00000041607	Mbp	1.13138	0.000218246	up
ENSMUSG00000067780	Pi15	-1.07606	0.00100164	down
ENSMUSG00000028172	Tacr3	-1.34578	0.000107793	down
ENSMUSG00000025498	Irf7	1.28629	1.4557e-09	up
ENSMUSG00000027107	Chrna1	-1.31454	0.000176326	down
ENSMUSG00000014813	Stc1	-1.12853	0.00152279	down
ENSMUSG00000031278	Acsl4	-1.12414	1.07836e-05	down
ENSMUSG00000022836	Mylk	-1.283	6.90202e-05	down
ENSMUSG00000025665	Rps6ka6	-1.52548	3.12761e-06	down
ENSMUSG00000050711	Scg2	-1.2971	0.000102211	down
ENSMUSG00000084890	A830036E02Rik	-1.28377	2.96102e-05	down
ENSMUSG00000021303	Gng4	-1.14694	4.79105e-07	down
ENSMUSG00000028445	Enho	1.03313	0.000498256	up
ENSMUSG00000055409	Nell1	-1.27951	1.41613e-07	down
ENSMUSG00000048482	Bdnf	-1.2113	0.000447197	down
ENSMUSG00000027520	Zdbf2	-1.15055	2.03283e-05	down
ENSMUSG00000053846	Lipg	-1.5362	1.63307e-05	down
ENSMUSG00000037416	Dmxl1	-1.2727	1.00486e-05	down
ENSMUSG00000052135	Foxo6	1.0007	0.00236728	up
ENSMUSG00000024261	Syt4	-1.22676	0.000180011	down
ENSMUSG00000026107	Nabp1	-1.36892	2.69096e-06	down
ENSMUSG00000054204	Fam150b	-1.43681	1.45582e-05	down
ENSMUSG00000032322	Pstpip1	1.00146	1.21233e-05	up
ENSMUSG00000071317	Bves	-1.62233	6.79775e-07	down
ENSMUSG00000030500	Slc17a6	-1.25719	0.00022831	down
ENSMUSG00000026456	Cyb5r1	-1.06293	8.26807e-07	down
ENSMUSG00000004902	Slc25a18	1.06857	2.77018e-08	up
ENSMUSG00000021831	Ero1l	-1.37505	3.40851e-05	down
ENSMUSG00000041153	Osgin2	-1.05901	4.41144e-05	down
ENSMUSG00000030607	Acan	-1.19357	0.000967732	down
ENSMUSG00000024256	Adcyap1	-1.11507	0.000693699	down
ENSMUSG00000026726	Cubn	-1.32366	6.78319e-06	down
ENSMUSG00000041552	Ptchd1	-1.13344	0.000156576	down
ENSMUSG00000032911	Cspg4	1.15636	2.32e-05	up
ENSMUSG00000040701	Ap1g2	1.00618	0.000477527	up
ENSMUSG00000020810	Cygb	1.05546	0.000180514	up
ENSMUSG00000051341	Zfp52	-1.14623	0.000174818	down
ENSMUSG00000035692	Isg15	1.08039	7.68559e-06	up
ENSMUSG00000026452	Syt2	1.16258	1.0491e-06	up
ENSMUSG00000034755	Pcdh11x	-1.33831	9.6513e-05	down
ENSMUSG00000061808	Ttr	1.79871	1.97062e-13	up
ENSMUSG00000053626	Tll1	-1.35846	0.000180011	down
ENSMUSG00000026443	Lrrn2	1.01638	0.000463911	up
ENSMUSG00000024968	Rcor2	1.07106	2.82474e-05	up
ENSMUSG00000022723	Crybg3	-1.16843	2.99661e-05	down
ENSMUSG00000033595	Lgi3	1.08893	6.06921e-08	up
ENSMUSG00000061186	Sfmbt2	-1.24853	4.36289e-06	down
ENSMUSG00000036760	Kcnk9	1.1488	5.7627e-05	up
ENSMUSG00000033578	Tmem35a	-1.26373	8.7114e-06	down
ENSMUSG00000079657	Rab26	1.12848	2.69096e-06	up
ENSMUSG00000029151	Slc30a3	1.25157	0.000113461	up
ENSMUSG00000018774	Cd68	-1.47271	2.76072e-05	down
ENSMUSG00000034891	Sncb	1.00011	4.37972e-06	up
ENSMUSG00000074345	Tnfaip8l3	-1.41364	6.01382e-06	down
ENSMUSG00000060890	Arr3	-1.27179	0.000112286	down
ENSMUSG00000027115	Kif18a	-1.00663	0.000936563	down
ENSMUSG00000022212	Cpne6	1.04902	1.85847e-05	up
ENSMUSG00000038451	Spsb2	1.02385	0.000100549	up
ENSMUSG00000039252	Lgi2	-1.06667	2.35485e-06	down
ENSMUSG00000027832	Ptx3	-1.00059	0.00271667	down
ENSMUSG00000094942	Gm3604	-1.00805	0.000164121	down
ENSMUSG00000053310	Nrgn	1.04205	2.0514e-05	up
ENSMUSG00000034898	Filip1	1.03206	8.85388e-06	up
ENSMUSG00000048721	Fndc9	-1.08877	0.00152565	down
ENSMUSG00000064325	Hhip	-1.17953	0.000300865	down
ENSMUSG00000075224	Lrrc55	-1.0068	6.60348e-05	down
ENSMUSG00000034997	Htr2a	-1.1684	9.39303e-05	down
ENSMUSG00000002274	Metrn	1.08205	3.36863e-05	up
ENSMUSG00000014846	Tppp3	1.12952	2.57446e-06	up
ENSMUSG00000026834	Acvr1c	-1.37098	4.27083e-05	down
ENSMUSG00000042045	Sln	-1.19973	9.6513e-05	down
ENSMUSG00000021587	Pcsk1	-1.23827	0.00047036	down

[truncated: 4 more sheets: D14 v PBS, D21 v PBS, Pei et al 2015, Sci Trans 2010]
